# Supplementary material for: Seed Transcriptome Annotation Reveals Enhanced Expression of Genes Related to ROS Homeostasis and Ethylene Metabolism at Alternating Temperatures in Wild Cardoon
Source: Plants (Basel). 2020 Sep 18;9(9):1225. doi: 10.3390/plants9091225 (PMC7570316; doi:10.3390/plants9091225)
Supplement: Supplementary file 1 [file plants-09-01225-s001.zip]

Archive with 25 entries (24 files):
- supplementary data/
- supplementary data/Fig S1.png
- __MACOSX/supplementary data/._Fig S1.png
- supplementary data/Fig S2.pdf
- __MACOSX/supplementary data/._Fig S2.pdf
- supplementary data/Table_S2.xlsx
- __MACOSX/supplementary data/._Table_S2.xlsx
- supplementary data/Fig S3.png
- __MACOSX/supplementary data/._Fig S3.png
- supplementary data/Fig S5.pdf
- __MACOSX/supplementary data/._Fig S5.pdf
- supplementary data/.DS_Store
- __MACOSX/supplementary data/._.DS_Store
- supplementary data/Fig S6.png
- __MACOSX/supplementary data/._Fig S6.png
- supplementary data/Table_S3.xlsx
- __MACOSX/supplementary data/._Table_S3.xlsx
- supplementary data/Fig S4.pdf
- __MACOSX/supplementary data/._Fig S4.pdf
- supplementary data/Fig S7.pdf
- __MACOSX/supplementary data/._Fig S7.pdf
- supplementary data/Table S1.docx
- __MACOSX/supplementary data/._Table S1.docx
- supplementary data/Fig S8.pdf
- __MACOSX/supplementary data/._Fig S8.pdf
