# Supplementary material for: Seed Transcriptome Annotation Reveals Enhanced Expression of Genes Related to ROS Homeostasis and Ethylene Metabolism at Alternating Temperatures in Wild Cardoon
Source: Plants (Basel). 2020 Sep 18;9(9):1225. doi: 10.3390/plants9091225 (PMC7570316; doi:10.3390/plants9091225)
Supplement: Supplementary file 1 [file plants-09-01225-s001.zip › supplementary data/Table_S2.xlsx]

## Sheet: Foglio1
Table S2. Expression levels, reported as log2-transformed TPM value, of 4737 DEGs identified in this study.
Transcript identifier	Dry achenes	Achenes imbibed at 15 °C	Achenes imbibed at 20/10 °C
Ccrd_v2_06648_g03	3.4115630678902	-0.204428330947307	5.12727580773662
Ccrd_v2_14004_g09	-1.03887700716178	3.59199546772523	4.1983182840681
Ccrd_v2_18165_g12	0.592488039161455	3.67128435369624	2.09303993191396
Ccrd_v2_16217_g11	-0.727875270593604	2.58328995749739	2.335879131773
Ccrd_v2_13175_g09	-0.586297086479144	4.61346077947467	3.28835722341883
Ccrd_v2_19407_g13	1.493445479134	-0.212365094699765	0.804037389937453
Ccrd_v2_16186_g11	3.84653351633001	1.17936242489788	0.667093006061846
Ccrd_v2_22162_g15	-1.20583361355734	-1.92101421510142	5.27843663310819
novel_gene_106_5b8548b9	2.26613820144146	4.64538976512058	1.61366013005461
Ccrd_v2_09465_g05	6.03365030966943	2.8009785598544	2.02890544335285
Ccrd_v2_22565_g16	1.8046148604195	4.45231477022411	1.1844859624216
Ccrd_v2_24320_g17	7.63193951155819	11.7714631667888	8.66256299846384
Ccrd_v2_17527_g12	2.92072015435006	4.84450616220955	6.57422136095978
Ccrd_v2_09598_g05	-1.16451562022638	1.68830854702085	1.84791021264184
Ccrd_v2_17224_g12	-4.35308668132012	-0.697932089932805	5.47947559278515
Ccrd_v2_04569_g02	-2.37250653915722	1.5971584109989	2.78674427902501
Ccrd_v2_09255_g05	-3.44632139922951	1.84583568065841	1.57768133678011
Ccrd_v2_10116_g06	0.104697982227995	3.13445141425503	5.42028018136205
Ccrd_v2_11533_g07	3.94095991913078	2.26697760715966	3.22607667164546
Ccrd_v2_12123_g08	4.15401459920808	4.85067549715027	2.14181651721061
Ccrd_v2_21449_g15	4.54621543621731	3.31262558912032	6.0777798543882
Ccrd_v2_08217_g05	-2.61498303908634	1.83206253792137	2.58749089005218
Ccrd_v2_22881_g16	-0.916344516911044	3.13594495903633	2.33081723757126
Ccrd_v2_08533_g05	-0.720212958604215	1.63164464333286	4.78212424483949
Ccrd_v2_13655_g09	-3.73721166548799	-1.65598992907615	1.53317159322549
Ccrd_v2_19049_g13	-3.77867624338022	3.75682681654013	0.612630768673187
Ccrd_v2_00258_g01	11.5531294700915	9.65859535199992	8.56652094684835
Ccrd_v2_17446_g12	2.0736625831776	5.56056109778484	5.47927272013685
split_gene_Ccrd_v2_22668_g16-g652	2.29359116666605	5.80602791992896	4.52863818534351
Ccrd_v2_14720_g10	8.03992555489664	10.033484997058	11.1363507563441
Ccrd_v2_19131_g13	-1.03747013535762	1.93063498505641	1.92799417682648
Ccrd_v2_13700_g09	3.62876317707905	2.37245012442931	3.36477578473188
Ccrd_v2_21579_g15	-0.210096085355256	2.73344033002722	2.30887309684133
Ccrd_v2_23427_g16	-3.6237549253758	2.22194538763826	1.09234798714255
Ccrd_v2_03524_g02	-0.937971182554031	-1.6340573838262	2.83541802072417
Ccrd_v2_19579_g13	0.978194101516619	5.20940399977058	4.61384680349012
Ccrd_v2_20956_g14	-2.83048923534398	2.57102368045607	4.13714356042832
Ccrd_v2_04428_g02	1.09641990204742	4.34576203233825	3.61142130556655
Ccrd_v2_19324_g13	6.65126518902508	7.44601658624729	5.09720297994138
Ccrd_v2_21956_g15	-3.72677239680582	1.40946942798067	2.16497846293207
Ccrd_v2_21232_g15	0.601124301943943	4.33601638781256	3.24474553220301
Ccrd_v2_11341_g07	-3.21826406327211	-0.42837829123295	2.02898792626247
Ccrd_v2_03619_g02	2.95729535864089	3.11355413018086	8.68679516741201
Ccrd_v2_11819_g08	-1.43828603187826	3.53763555974606	3.88528917228257
Ccrd_v2_13433_g09	2.29156876898891	2.54948821597858	5.04766635441713
Ccrd_v2_17596_g12	1.99029412939923	0.689418381258298	-1.14247698559173
Ccrd_v2_05119_g02	7.56574386500045	9.59302035942944	5.40606106693936
Ccrd_v2_09842_g05	3.114277451856	3.14966229659018	1.81533791052303
Ccrd_v2_13015_g09	-0.958736769340217	-2.82190081435928	1.72871569686161
Ccrd_v2_05463_g03	-0.424551390473819	2.97739780084382	4.64351782981494
Ccrd_v2_14197_g10	-3.64936943634074	-3.24860735015096	3.17569650929395
Ccrd_v2_11574_g07	6.22198026321263	4.41624172899552	4.87261912336275
Ccrd_v2_17244_g12	3.00462616256299	1.70629062747201	3.79463712313609
Ccrd_v2_16695_g11	-0.36402037289306	2.6730096661721	2.73352488409403
Ccrd_v2_16719_g11	-4.25188081886166	-1.12352165199291	2.04521161497368
Ccrd_v2_19770_g13	1.19938540355559	-0.0382739838049526	-1.14405979562298
Ccrd_v2_11648_g07	2.6316871826052	2.28666527864215	4.88022154050964
Ccrd_v2_07802_g04	-3.24647317652867	2.01158297266472	2.61274409246182
Ccrd_v2_09489_g05	-0.326943300478696	3.70648822614375	5.26653137513615
Ccrd_v2_10475_g06	5.0443520189475	5.63357914496099	3.75405400364504
Ccrd_v2_02416_g01	3.65322738284641	3.25337307001383	1.32215631870854
Ccrd_v2_19255_g13	4.88867511736779	2.94063493972415	4.71244493069326
Ccrd_v2_10901_g07	1.94962245684441	3.24143254622806	5.4387638552455
Ccrd_v2_12700_g08	-0.40510912312678	3.6155312589713	3.05513649139412
Ccrd_v2_03902_g02	5.43693032146276	7.12416045091741	9.06982859865021
novel_gene_327_5b8548b9	-0.163393643702766	-1.86654899894631	-2.31135640952823
Ccrd_v2_03393_g02	0.699761989162685	3.56300773185659	4.75984263236553
Ccrd_v2_05660_g03	2.64539138371342	5.75760016585944	4.30808852266965
Ccrd_v2_08511_g05	3.34462978808243	6.85479113518724	8.00349129337705
Ccrd_v2_12195_g08	-1.23651652317889	3.70169216348821	2.73071249909946
Ccrd_v2_10762_g06	3.5338441918172	2.04650221388094	2.03733865353889
Ccrd_v2_20437_g14	1.9158320606169	-2.90436297455125	1.82742846537837
Ccrd_v2_19397_g13	2.61841165081488	2.94802149389922	5.6217068517895
Ccrd_v2_20876_g14	3.33863949915078	0.731623929257468	3.04257916328622
Ccrd_v2_20970_g14	6.54402542280861	5.93568091983055	4.63846208191077
Ccrd_v2_17252_g12	7.35354980848415	5.34053046854579	4.06381149895749
Ccrd_v2_00575_g01	1.27899219451177	1.37914257662849	3.95200307460416
Ccrd_v2_10982_g07	-2.77426963212525	3.60802581406362	5.12071833438938
Ccrd_v2_10129_g06	1.91346793191882	5.02218921661612	7.15353346313772
Ccrd_v2_01293_g01	-2.55824204540017	0.398580824889673	4.16694241936192
Ccrd_v2_13901_g09	0.976956178163709	6.27754795549347	8.40741868430354
Ccrd_v2_04954_g02	1.15664618604448	3.49688351491852	5.38669322151741
Ccrd_v2_10353_g06	2.09276415039897	6.00277471318764	6.38006099367701
Ccrd_v2_17142_g12	-3.55611416087149	1.46329155622679	3.45241829853184
Ccrd_v2_04774_g02	1.2331671637557	10.1763496278704	4.62539464062521
Ccrd_v2_02607_g01	1.3857653452563	-2.2075075937592	1.19335069617883
Ccrd_v2_24183_g17_Ccrd_v2_24184_g17	1.18331731212157	3.58425477729369	4.70883560611285
Ccrd_v2_08314_g05	2.07068529560086	4.88765208439649	2.80143340824185
Ccrd_v2_21941_g15	2.97818776219634	3.36009541353537	1.95305393711452
Ccrd_v2_20371_g14	-0.99410076279197	1.1644437065213	2.62557184650526
Ccrd_v2_09242_g05	4.33255105023216	2.70738790301951	2.38751355798983
Ccrd_v2_16694_g11	5.03486035022326	8.25097449302672	6.50965271563377
Ccrd_v2_18422_g12	7.60350007913146	5.53912596342192	6.17683124213145
Ccrd_v2_07747_g04	-0.950915997780366	3.77738500330455	-0.171109308097599
Ccrd_v2_23878_g17	11.8129404989714	11.4634349362766	7.56074069828631
Ccrd_v2_07333_g04	3.67949516457953	3.71999552034558	2.67775741074559
Ccrd_v2_20691_g14	-2.48983640823513	2.35401524505208	4.40384894097107
Ccrd_v2_23002_g16	4.79291969191925	5.08419371632612	2.83153368706409
Ccrd_v2_17393_g12	-4.52797164526606	-2.3605697535462	1.93121058720227
Ccrd_v2_21616_g15	2.97437491660686	-1.02367817957519	0.782852115236221
Ccrd_v2_15318_g10	9.60503800412008	11.6364387390944	9.31595649743966
Ccrd_v2_11532_g07	5.77112521063681	6.38025235127429	4.57823773361904
Ccrd_v2_13757_g09	-0.982937205204502	-4.74750018807306	1.93919272355386
Ccrd_v2_05702_g03	5.37722580714644	6.93825685030395	8.74582252528396
Ccrd_v2_01019_g01	-2.60729433545408	-0.287258748530812	3.01642535629009
Ccrd_v2_24678_g17	4.47120515513751	6.39199822049485	7.72166138857344
Ccrd_v2_18072_g12	-3.0554783171316	1.25822985163457	2.86161369816354
Ccrd_v2_16169_g11	-3.86373201333299	1.90392289316443	3.30664919572726
Ccrd_v2_07624_g04	4.78100413609363	3.67368090460668	3.02983798492372
Ccrd_v2_22283_g15	-1.99219669417244	-1.15216455991543	2.75217779845808
Ccrd_v2_10389_g06	0.346197097202365	3.62860459624422	3.77853194180443
Ccrd_v2_15987_g11	2.7786659186127	5.6195760083861	6.20589952045563
Ccrd_v2_03129_g02	6.12340542915754	5.66446886724143	4.45796555819081
Ccrd_v2_15284_g10	5.56810818779066	4.53139838613256	2.97741855971985
Ccrd_v2_06476_g03	3.77714031471594	2.68461499063744	1.89691671983408
Ccrd_v2_04531_g02	-0.0587841976314483	2.9390952284663	4.03499349527308
Ccrd_v2_21043_g15	5.74300540257365	4.23107746144204	3.71410168740663
Ccrd_v2_06260_g03	7.09967720643259	6.25541608522054	10.0921141657744
Ccrd_v2_00094_g01	3.00289132284295	3.7691158755646	0.24127369288476
Ccrd_v2_03797_g02	1.80358066336693	3.71184539045782	5.2555089154794
Ccrd_v2_20736_g14	-1.45611750134908	2.83394800741699	3.75326299459381
Ccrd_v2_06727_g03	-4.86373201333299	-2.01690100189116	0.618486368828054
Ccrd_v2_04222_g02	6.07670842712192	4.73019108709273	3.05092676336111
Ccrd_v2_01531_g01	2.10563163926291	2.48053029205856	0.977197489716381
Ccrd_v2_08374_g05	-2.60377793970074	3.23371252161001	3.41623351262737
Ccrd_v2_09182_g05	-0.050080999943472	3.22348256574742	2.06095080445926
Ccrd_v2_17497_g12	2.9267071934774	3.2160155564525	5.44341225243115
Ccrd_v2_21268_g15	4.59356833219999	4.73704704484836	3.57841184162016
Ccrd_v2_13195_g09	4.26488650197581	1.20310774448919	2.51477876307046
Ccrd_v2_21692_g15	5.91264087975816	1.03466934635655	0.756024706637159
Ccrd_v2_23561_g17	-6.57139307880431	-1.12927270613913	-0.735557255883301
Ccrd_v2_22859_g16	1.01697116053604	-1.14737921416825	3.39259791937253
Ccrd_v2_07174_g04	0.528111963571873	2.87161006611998	5.03872605843772
Ccrd_v2_15104_g10	-3.99362380033009	2.64928017755687	3.25548367266329
Ccrd_v2_20113_g13	-1.02623901456776	3.44118152655369	3.87654756863823
Ccrd_v2_00638_g01	1.06254860732439	2.23107746144204	-2.57242808012248
Ccrd_v2_01026_g01	3.32355129062416	4.06960073240158	7.34252330344371
Ccrd_v2_12834_g08	0.957041527051462	3.08487011874257	5.69973823491292
Ccrd_v2_07701_g04	4.7270544334815	4.51775337750386	2.34225644420565
Ccrd_v2_06578_g03	0.670114360389729	2.81669605409656	4.31567370125794
Ccrd_v2_21568_g15	-2.9533957627766	-2.11336362851959	4.24277543939602
Ccrd_v2_05959_g03	6.06404988219797	8.62560694299094	10.1697323225109
Ccrd_v2_09605_g05	-2.18842780743612	0.171387780904523	2.00549743814433
Ccrd_v2_10874_g07	0.312254149682268	0.626758304328059	4.35750525336486
Ccrd_v2_22494_g15	0.607678729431922	-0.517374892249893	-2.37809474645027
Ccrd_v2_22178_g15	1.16024344762611	2.80492135605283	0.537516565871994
Ccrd_v2_03159_g02	4.75298424879317	6.43802999523085	8.30240776103659
Ccrd_v2_13729_g09	5.67488687292624	3.18025574078821	3.91771209922401
Ccrd_v2_20516_g14	-2.02772103879224	0.967093651895485	2.3661726685132
Ccrd_v2_10401_g06	5.63166420750661	8.22646880333801	8.78763124176842
Ccrd_v2_08110_g04	-1.47284690712045	-4.72938238433228	-4.53542959884306
Ccrd_v2_07830_g04	-4.11691642284855	1.17524065703937	1.36849924857753
Ccrd_v2_07515_g04	-5.17992198362006	1.58190767673452	1.85121644209547
Ccrd_v2_24445_g17	8.77366023277757	7.3406780404554	4.01024803685524
Ccrd_v2_10106_g06	4.25468440359611	8.87591343461521	4.30146316090299
Ccrd_v2_21349_g15	-4.05816558485604	0.648282740789133	1.90497342279215
Ccrd_v2_13324_g09	0.713691382409035	3.82257227987439	2.15999541573836
Ccrd_v2_10568_g06	2.67921239433999	3.48277357494524	1.27102520778626
novel_gene_533_5b8548b9	-3.54070561521765	1.14618092459281	1.88692848265669
Ccrd_v2_12107_g08	3.01742201355578	2.17540417285016	1.91229531397126
Ccrd_v2_10167_g06	5.50244995306839	4.9841307443854	4.3486567015849
Ccrd_v2_19943_g13	4.63160038695019	4.27571142482085	3.50728875052291
Ccrd_v2_16094_g11	5.41129963607427	4.44272767989323	4.15852762871443
Ccrd_v2_02947_g02	-5.34955210615672	-0.64310378051155	0.706304209913305
Ccrd_v2_10722_g06	1.46869522989333	0.117735678296797	0.272289461153058
Ccrd_v2_10706_g06	4.76325109256555	3.16015369911105	4.46109552485015
Ccrd_v2_18659_g13	-4.31895255164933	-3.47892041739232	0.781241188647703
Ccrd_v2_23893_g17	0.55601138746231	3.11221751218547	5.05053516977307
Ccrd_v2_17713_g12	5.44663941270951	3.03701961034876	1.8826223122262
Ccrd_v2_01591_g01	1.660468150254	3.37701428263431	0.959679141155616
Ccrd_v2_21736_g15	3.55598152563743	2.24157024124199	2.10026390886379
Ccrd_v2_24633_g17	2.62668670793079	2.19308263614924	4.69759832931303
Ccrd_v2_23171_g16	3.1358521725678	2.98921721462989	1.69332651041084
Ccrd_v2_23560_g17	-1.84195921498515	0.630179517882776	1.93183020719605
Ccrd_v2_10580_g06	4.81897829322253	6.61984856058016	9.12580957139465
Ccrd_v2_24627_g17	-2.68253392054053	-2.80405806875557	3.02739565920891
Ccrd_v2_18772_g13	-4.14586393069079	0.305197789375289	3.07846304529072
Ccrd_v2_18964_g13	-3.13654522959748	1.68224087152869	3.53945846441824
Ccrd_v2_00311_g01	2.84207247800523	0.523339476319202	-1.32821711019223
Ccrd_v2_04672_g02	5.30796472816252	5.61511726480228	4.21940458095403
Ccrd_v2_10363_g06	4.50098671870185	6.37050919811346	3.80526869617216
Ccrd_v2_18551_g13	6.15103162455411	5.35129230717527	3.95278165514875
Ccrd_v2_14390_g10	0.156773741007194	0.594583207020515	3.89918498065773
split_gene_Ccrd_v2_11135_g07-g334	-1.82055779174212	2.05447045261647	5.78218801350524
Ccrd_v2_13711_g09	13.4286273728385	13.9175699263861	6.87454149066389
Ccrd_v2_17445_g12	-1.14311741322983	0.561088332144834	3.02540315267257
Ccrd_v2_20568_g14	0.882122754091008	2.78249466237201	4.14969510151037
Ccrd_v2_15122_g10	0.758386991337788	-0.871125335783634	-1.48841646747688
Ccrd_v2_16818_g11	0.475812978174199	3.92276300915649	2.86094413962143
Ccrd_v2_05417_g03	1.2079121105563	0.489772380569179	-0.0634727337814786
Ccrd_v2_17131_g12	0.213648554753798	5.27577602667455	5.18902467563202
Ccrd_v2_01340_g01	-4.05856956592175	0.600256398783997	3.38313573704112
Ccrd_v2_14002_g09	5.45180007540782	5.4607811239624	4.01620013571691
Ccrd_v2_22123_g15	-0.929351866097281	1.53587863674493	2.4172256892078
Ccrd_v2_00002_g01	7.41380194456149	6.42637577886849	6.14525177844873
Ccrd_v2_13401_g09	-3.26993214935266	2.22265300984746	1.65693719456615
Ccrd_v2_00203_g01	-3.79682614336155	1.71123225595659	-0.201315932226247
Ccrd_v2_09504_g05	-4.42876194062171	0.406389521923022	1.97699127323956
Ccrd_v2_15523_g10	-3.85830795145816	0.272565058512948	2.87781477078993
Ccrd_v2_00383_g01	3.52514792828397	3.13533696220547	1.45793939084707
Ccrd_v2_07614_g04	-1.32390471550131	1.52477902238933	7.3548867828345
Ccrd_v2_08474_g05	4.41157231706798	4.14867592564357	3.42004110780053
split_gene_Ccrd_v2_07865_g04-g209	2.10962314181189	-2.0837627220271	-2.90075357779313
Ccrd_v2_13337_g09	-3.58252237966069	-2.74249024540367	1.19512356655247
Ccrd_v2_15566_g11	3.18421508201881	7.74692750906041	4.98661896421991
Ccrd_v2_15510_g10	3.77017584832027	5.83064073300101	7.39647518991337
Ccrd_v2_22223_g15	-2.79185937965266	0.552873055476788	3.60512452305586
Ccrd_v2_03109_g02	-1.4145961415324	-0.461928483692985	2.49681064909351
Ccrd_v2_24134_g17	4.46134392257864	3.61277372313546	3.20506929275268
Ccrd_v2_06191_g03	-3.65685749908646	-0.561742024570566	1.5439536126243
Ccrd_v2_16519_g11	2.28458849953582	1.16808132401012	1.05129415704574
Ccrd_v2_12714_g08	-1.9929877250762	0.296715710675093	5.73696963113675
Ccrd_v2_09826_g05	3.80157018298323	2.89230818209886	1.70086409743514
Ccrd_v2_06615_g03	-3.73831161401434	-1.44568336278895	3.32164208358925
Ccrd_v2_23880_g17	-2.44143707434708	1.82324763708162	3.78728661383049
Ccrd_v2_10052_g06	-0.00251952735600103	4.80107657604299	0.354008441020354
Ccrd_v2_09844_g05	0.168624236966444	-1.99027687753853	3.57730738736942
Ccrd_v2_22777_g16	3.38488909057184	3.12163311515501	5.43936400264899
Ccrd_v2_04952_g02	7.12136248306836	8.22152090556179	3.41291041787011
Ccrd_v2_19804_g13	-3.84591562035649	1.37031909605742	1.44372824657041
Ccrd_v2_06282_g03	-0.112545577624076	1.40206735842255	4.7193543557339
Ccrd_v2_02170_g01	-2.62952292355198	2.17067804838187	1.64026171824591
Ccrd_v2_16569_g11	5.36513539367644	4.14195427088715	4.27003584458064
Ccrd_v2_18648_g13	0.467759729724023	-3.2045959983393	-2.10915951492857
Ccrd_v2_13687_g09	1.86911995808065	3.46028972970181	1.18068817001348
Ccrd_v2_18415_g12	5.23842783287201	6.8409171897792	4.33481317960962
Ccrd_v2_12601_g08	4.48238952087114	3.63089764667762	2.91553958161796
Ccrd_v2_18542_g13	0.267736536556779	1.67020103274128	4.66746046896995
Ccrd_v2_10575_g06	2.42768778049602	5.43998772707488	3.87385704160247
Ccrd_v2_12228_g08	4.21704884577637	2.73837267308995	3.71237223958899
Ccrd_v2_19472_g13	2.47963760630619	1.92901917221024	0.754550013757296
Ccrd_v2_07227_g04	5.95322732869211	4.552855816462	4.64592355694487
Ccrd_v2_07721_g04	1.05600293029951	-3.35397362237752	-2.32000276657193
Ccrd_v2_17395_g12	2.84116452678633	0.521466471278272	-0.894000520764091
Ccrd_v2_13882_g09	2.85505586996786	2.27371154165867	4.73892623860819
Ccrd_v2_22572_g16	-2.78853375067392	2.09841992507234	2.83717570617025
Ccrd_v2_09264_g05	5.32935678998526	6.82803469945698	4.01028496778101
Ccrd_v2_02370_g01	-0.713080818917963	-2.69763600961941	3.97086811980951
Ccrd_v2_20958_g14	3.00165057268459	1.53361586136005	2.11945171634173
Ccrd_v2_07038_g03	-0.152863604732047	2.86917957426318	2.89127064655879
Ccrd_v2_14410_g10	5.54105462536902	2.71736025089783	3.33364570930669
Ccrd_v2_16762_g11	6.51071487272439	5.39064735411998	5.20975004871172
Ccrd_v2_16081_g11	5.33358838183517	3.4525395212665	4.40295583748641
Ccrd_v2_23693_g17	3.98296491532679	3.45047151335862	2.6533760358637
Ccrd_v2_24475_g17	1.092604615399	-2.40475071396946	-0.278659224348081
Ccrd_v2_19880_g13	1.9453898599291	4.05269916981933	1.97383267353897
Ccrd_v2_05031_g02	3.17741416101148	1.64982939350413	3.13071118725423
Ccrd_v2_20647_g14	-0.259037671164139	3.62519532774525	3.71078415218827
Ccrd_v2_02088_g01	6.02522914788509	4.16023572925015	4.55246590635792
Ccrd_v2_05258_g03	8.81797201533603	6.05816877214465	4.9277973872224
Ccrd_v2_22946_g16	2.30145639105509	1.1984557441372	3.99734756114418
Ccrd_v2_18877_g13	1.10498442088943	4.0589622171419	5.26134212396154
Ccrd_v2_03664_g02	-2.5452509497858	2.1851494500497	3.60991683807426
Ccrd_v2_03165_g02	0.0613825324327098	0.477442422308872	3.07169622981605
Ccrd_v2_06395_g03	6.5438649737201	9.17773386872585	9.68052004975881
Ccrd_v2_04527_g02	4.41035393428748	8.00109286971143	4.13793718598887
Ccrd_v2_10710_g06	-3.8910049434831	0.4808618105614	1.41380407729143
Ccrd_v2_12888_g08	9.14279472619809	8.2774129176592	5.97454828359712
Ccrd_v2_02378_g01	-0.386407724300286	2.10076215120973	-1.11016079639732
Ccrd_v2_10362_g06	5.80457208282853	3.76960577383168	4.1233767245939
Ccrd_v2_08375_g05	-3.4035607089715	-3.77621969693078	2.42216891972491
Ccrd_v2_19556_g13	3.27336589657408	3.71671710882347	2.02441999621334
Ccrd_v2_18523_g13	1.10192156890841	2.85062968574054	5.98223599120568
Ccrd_v2_08407_g05	3.55297997949011	2.28777643356735	2.80296279438882
Ccrd_v2_08764_g05	0.214014803438447	-2.71137606624572	-2.5174232807565
Ccrd_v2_21907_g15	6.49161908309182	12.6072612695859	10.6254760913821
Ccrd_v2_23733_g17	5.02465306229155	10.094495241197	7.98659475885995
Ccrd_v2_16608_g11	-1.18001572906789	4.13103015981943	4.93643337223862
Ccrd_v2_16635_g11	1.45504429532876	2.75168547666104	6.24555055898951
Ccrd_v2_12907_g08	-1.64161430566083	2.61510297758108	2.80935097017395
Ccrd_v2_08589_g05	0.57593266942492	2.958155867189	0.524771977586862
Ccrd_v2_19087_g13	2.36353602088718	1.94768580877826	0.803681763673055
Ccrd_v2_14806_g10	3.98314098229588	2.66200640619985	2.28831842195299
Ccrd_v2_07811_g04	-3.15795020571441	0.91349013801842	3.58635735493184
Ccrd_v2_05056_g02	9.47105454687764	9.6011755812013	8.28548952347101
Ccrd_v2_05465_g03	5.41015284297876	3.3230174729443	3.46758241227323
Ccrd_v2_05624_g03	5.14485720088464	2.39679657385128	1.71280854670303
Ccrd_v2_22617_g16	-1.79468153909681	-1.40706821564609	3.37685426938224
Ccrd_v2_06934_g03	4.14966141342375	0.400259353340669	2.7334889569862
novel_gene_1_5b8548b9	7.66903702591093	9.45553144965461	6.46685026566356
Ccrd_v2_01070_g01	5.38489624232398	7.96690096865501	5.72460287527653
novel_gene_396_5b8548b9	2.32223720964035	1.4719438797628	1.10567267286066
Ccrd_v2_04842_g02	0.957405039174621	5.91226543296191	3.35991766428511
Ccrd_v2_17084_g12	2.9776317051288	6.80825089089041	5.27819986206785
split_gene_Ccrd_v2_15416_g10-g443	-3.97729471685768	-1.39194381171012	2.21189609416465
Ccrd_v2_00716_g01	0.875980905143847	-2.9789615643107	2.3511096242736
Ccrd_v2_16756_g11	5.1190400256833	5.42376249457167	3.90149044522095
Ccrd_v2_23475_g16	6.72817839530323	5.60689269521292	8.31342558314599
Ccrd_v2_20218_g13	2.23963076977533	5.74516802584603	6.45877139929261
Ccrd_v2_06721_g03	6.05286233382121	5.73662306731894	4.76162164704104
Ccrd_v2_03005_g02	-3.64793226930697	-2.80790013504996	0.997072155083755
Ccrd_v2_14987_g10	6.14427754631704	2.58224056435081	3.83736775818659
Ccrd_v2_18202_g12	0.871579079603021	0.989858055700738	3.67500411554075
Ccrd_v2_24314_g17	3.24898726965162	-0.999265660765786	3.4217206983661
Ccrd_v2_00746_g01	1.42401171100237	4.66894978230999	3.73694419172749
Ccrd_v2_02724_g02	4.51784819218559	6.45549269691318	3.65527221828921
Ccrd_v2_10340_g06	2.86492248235819	4.87306846265435	6.25796390070916
Ccrd_v2_21134_g15	-3.06488428357633	2.64789755502438	4.10904622837057
Ccrd_v2_04274_g02	-0.908018428605164	4.90193214943567	2.30026144118709
Ccrd_v2_09633_g05	5.32357364119547	3.79292585420033	3.36331250536101
Ccrd_v2_21343_g15	-3.04264763738855	0.304739461363837	1.49601492009741
Ccrd_v2_20021_g13	6.18066915157478	6.01713025227594	4.96356076612274
Ccrd_v2_15873_g11	4.44741235978659	3.48857450904749	3.42335991930961
Ccrd_v2_24371_g17	2.26807723842567	2.5061132531208	-3.15983628612681
Ccrd_v2_01458_g01	1.93344164007563	4.99703132556779	5.93568964131669
Ccrd_v2_12071_g08	5.0709195324237	4.87328843054096	3.20022401343812
Ccrd_v2_06441_g03	4.00929427782407	2.72652995519967	3.26501048581037
Ccrd_v2_12807_g08	4.18127578680393	4.04558603104354	2.7532619590567
Ccrd_v2_15412_g10	-4.27904480982494	-2.11164291810508	2.30188136913084
Ccrd_v2_13191_g09	1.49883263805537	3.73897561406663	1.29618372066118
Ccrd_v2_21493_g15	1.72003939809022	3.94041716957887	5.50837311724669
Ccrd_v2_23078_g16	5.35922308870136	3.07784753629646	2.66995518289715
Ccrd_v2_12638_g08	2.36971308581327	2.1365948253044	-1.61248572079143
Ccrd_v2_07649_g04	-1.31950577547891	-4.17416033657076	-3.98020755108154
Ccrd_v2_16060_g11	-0.42794693122074	2.70299808211509	2.53342374335723
Ccrd_v2_04408_g02	1.61681182930535	0.480505893747717	1.09476913044712
Ccrd_v2_17276_g12	-3.25834022786195	-2.75049782400504	1.8990109140579
Ccrd_v2_21953_g15	4.0814179444146	3.64853549324237	6.00025964427469
Ccrd_v2_00730_g01	2.20103719734976	5.00788716227299	5.80264558630092
Ccrd_v2_11135_g07	-4.56298523486885	-3.72295310061184	5.04899366304157
Ccrd_v2_00877_g01	-4.04622075316445	1.88648887777046	5.71239762453801
Ccrd_v2_21039_g15	6.27029796522541	8.52965064334717	10.1634764415552
Ccrd_v2_07037_g03	0.986984357221889	4.08209847174614	3.97064252229424
Ccrd_v2_04924_g02	-1.87129092566237	1.995989650281	5.10880752772108
novel_gene_12_5b8548b9	-1.50283169414197	0.471513075280095	3.56656689960249
Ccrd_v2_21317_g15	0.507766263337919	4.00121066759762	7.79831559915378
Ccrd_v2_18235_g12	2.11746258774564	5.17596082170631	4.04598999180675
Ccrd_v2_09919_g06	3.1818635601355	1.96801764122823	2.77524630285074
Ccrd_v2_00770_g01	0.515278500505216	4.74431641708091	6.30891764673091
Ccrd_v2_00969_g01	3.61890799575158	5.16207101969012	7.44288679061183
Ccrd_v2_11329_g07	4.03126614094347	1.74108409713949	2.44774844661231
Ccrd_v2_06069_g03	1.77951437674592	0.886446056494158	3.54001499479847
Ccrd_v2_11872_g08	2.12775649813181	4.72569170070835	6.364682958935
Ccrd_v2_20284_g13	2.32450301399764	1.74602677689963	4.20678396471434
Ccrd_v2_16604_g11	-3.54592787087036	0.62418717446916	2.86036860407024
Ccrd_v2_22348_g15	1.24146370740986	2.59120814167104	6.15879080780762
Ccrd_v2_09743_g05	-2.2646705647625	1.02752613886816	1.68293627216127
Ccrd_v2_19440_g13	10.8676606967561	13.2883232623009	9.20300318482208
Ccrd_v2_24133_g17	3.08378697588619	3.17069260905049	1.32081415252198
Ccrd_v2_06848_g03	8.06494113531559	6.43830320400081	7.01872861713225
Ccrd_v2_15113_g10	8.79896025735584	7.40493162733411	8.33458129648093
Ccrd_v2_11517_g07	5.75795634056011	3.96658792573941	2.46682511544929
Ccrd_v2_23761_g17	1.21297745857454	5.65698609725174	4.19370917678166
Ccrd_v2_21518_g15	-3.44648651298012	1.62461851723348	5.09114123462105
Ccrd_v2_08759_g05	3.06992710894467	3.65617169551829	-0.192952541701761
Ccrd_v2_06822_g03	8.51132743671536	7.17576507857539	4.71824908078045
Ccrd_v2_00144_g01	-3.51619409505061	-3.11543200886082	1.97696031872365
Ccrd_v2_00506_g01	-2.08559055992814	1.53495576195046	4.16711821433948
Ccrd_v2_13683_g09	5.54608745911606	2.59864713940041	2.66478008722089
Ccrd_v2_22478_g15	2.6849693387744	2.23304146364648	5.11532608595355
Ccrd_v2_00065_g01	7.4796281688454	7.50783331292373	2.58898585985096
Ccrd_v2_17177_g12	-2.4521962012379	0.598993508757417	1.81000214560745
Ccrd_v2_22445_g15	7.41431766607648	7.58836520360986	4.33467220092209
Ccrd_v2_13540_g09	-1.90689975920964	0.131275335291943	1.6698316290111
Ccrd_v2_07491_g04	4.26539607018107	3.14122266630023	4.23674052276918
Ccrd_v2_02623_g01	3.0055960068467	2.71251387723529	1.77245466799582
Ccrd_v2_22817_g16	3.6154442648149	2.40309211560272	3.2991604251226
Ccrd_v2_02292_g01	-0.81283693990663	2.91009048365186	1.97788135754996
Ccrd_v2_14597_g10	3.74619433948339	3.77899119158956	2.64138731389272
Ccrd_v2_00358_g01	6.99361145925219	6.40946757418796	-0.31105771225526
Ccrd_v2_03843_g02	2.19825114809287	3.12506634510402	5.59135926405123
Ccrd_v2_19751_g13	3.89269802509305	6.86913954960769	5.09756414592063
Ccrd_v2_14311_g10	5.28278953434798	7.25193205999818	8.42978477221993
Ccrd_v2_24440_g17	6.88701136467879	5.73018490158655	0.571346471779458
Ccrd_v2_14430_g10	0.714491721121979	3.77087968200927	2.81075160826642
Ccrd_v2_10042_g06	-4.90337943140985	-4.06334729715284	0.18481074662603
Ccrd_v2_01953_g01	-2.33492940419909	-1.49489726994208	2.33187154410932
Ccrd_v2_01413_g01	0.457217072976116	3.21270359339425	1.33144886445789
Ccrd_v2_10755_g06	3.95831486980606	6.33931086324697	7.0696850934753
Ccrd_v2_13929_g09	-3.05687424858147	0.27971953324727	3.88043753359379
Ccrd_v2_06086_g03	-4.02801716975139	-3.18798503549438	1.59552453397708
Ccrd_v2_22279_g15	-0.666503945893746	5.19279851845831	6.67259166091625
Ccrd_v2_18871_g13	0.927869278059078	0.663692662994337	3.47668081803687
Ccrd_v2_02859_g02	-0.330418201072185	4.0412072314148	5.31189585575877
Ccrd_v2_14010_g09	-5.85959623876379	0.770689491517379	-0.454524279874398
Ccrd_v2_20953_g14	-2.60878776992762	1.64401645695463	3.3096470505227
Ccrd_v2_06268_g03	4.91228309328711	3.04559859523754	4.00063543291695
Ccrd_v2_20907_g14	0.574163260146335	2.57498003759971	3.9762085490323
Ccrd_v2_17702_g12	6.36469732388975	8.00760225264888	4.75539412911064
Ccrd_v2_17803_g12	0.053982879148015	2.10789875900953	-1.21807164556354
Ccrd_v2_21656_g15	1.37627647368577	4.58461006885112	5.44791929811662
Ccrd_v2_00532_g01	3.77323402338474	4.02046602849451	7.5383283393075
Ccrd_v2_19600_g13	3.67398591485312	3.42305364501833	1.46502071029596
Ccrd_v2_22176_g15	-1.03928266503503	0.175627008067082	3.08848997031504
Ccrd_v2_21594_g15	0.00856418114439176	4.54990022259458	4.73101592229533
Ccrd_v2_03276_g02	4.41376003326128	-0.200768907849115	-0.0184501834208027
Ccrd_v2_19358_g13	4.10586809450519	2.5729417581086	3.7920674335259
Ccrd_v2_24365_g17	3.33741398665472	5.82686588817832	7.00067178024245
Ccrd_v2_00155_g01	-3.23282890162128	1.5315237585115	3.93053332573025
Ccrd_v2_15061_g10	-4.21756522106546	2.59893726461055	2.66786090240421
Ccrd_v2_10985_g07	4.50915964795037	4.19297708538996	-0.256281600777844
Ccrd_v2_24773_g17	4.48164469665626	3.17960878071073	2.26541034729642
Ccrd_v2_03045_g02	0.0652272658990726	2.51527991728958	5.2899215507974
Ccrd_v2_05710_g03	3.98563206879536	0.994567518299035	-0.205350525554547
Ccrd_v2_17552_g12	-2.20555253935784	3.97915325185593	3.20960572764475
Ccrd_v2_08758_g05	5.32987461276411	5.25009736335991	0.907420121472043
Ccrd_v2_08043_g04	3.61151989204456	6.61990772636227	4.91581110167765
Ccrd_v2_24536_g17	-3.12492626138967	-0.132435340413793	3.32757041467705
Ccrd_v2_06040_g03	3.1154885409534	1.47696822002981	2.19900703560233
Ccrd_v2_05689_g03	3.24310095699113	5.41923683537652	1.05068337620329
Ccrd_v2_05603_g03	3.67602978005303	1.80708697402442	2.88170291317809
Ccrd_v2_06807_g03	-0.2596590603177	4.60542266372952	5.7110273415453
Ccrd_v2_10407_g06	2.73818357465418	0.455642994572593	4.1778377273915
Ccrd_v2_15223_g10	-2.91139294048318	-2.07136080622617	2.12947682831132
Ccrd_v2_22841_g16	-3.51346229794863	1.94097878063487	3.49197689386098
Ccrd_v2_15356_g10	-3.26008235226312	1.66282060209975	2.96901707195215
Ccrd_v2_11301_g07	3.02654658063068	1.74796666065313	3.21243350887576
Ccrd_v2_07629_g04	2.53488138482493	3.51128098790379	1.50343275888994
Ccrd_v2_01389_g01	2.07596762705586	0.405934313813011	-0.584806953668345
Ccrd_v2_11787_g08	1.87126875228762	4.67461294834935	5.45935511874342
Ccrd_v2_04644_g02	1.70707627201378	1.79155563464602	5.57153799435876
Ccrd_v2_24255_g17	-3.8725765133526	-2.17070176027438	3.25112477051376
novel_gene_305_5b8548b9	-0.392936405360337	-2.98576139641604	-2.79180861092682
Ccrd_v2_22031_g15	6.71328390395813	6.94448024382228	4.87273777848175
Ccrd_v2_20235_g13	4.55980543570021	3.8668421656702	6.06926687908921
Ccrd_v2_14038_g10	0.503839799045691	4.03359218720162	4.41659395209236
Ccrd_v2_00710_g01	5.03131962145318	4.82182603604346	3.56484509818028
Ccrd_v2_20281_g13	-3.65299045565442	0.902702767149033	4.43123858249705
Ccrd_v2_11177_g07	-1.20247265321445	2.73633532382773	6.09991810744553
Ccrd_v2_01834_g01	-3.3428519668924	3.61985000291501	4.08604568443293
Ccrd_v2_18214_g12	-3.0232255207348	-3.0148625158168	2.091359964956
Ccrd_v2_03712_g02	0.906894797214189	4.3055115426157	5.40595246896021
Ccrd_v2_23570_g17	2.56487461422835	7.52658248805748	3.51998908713513
Ccrd_v2_12695_g08	-3.55277503626663	0.617340009072885	3.2375255282372
Ccrd_v2_10795_g06	1.22801878300751	4.47785209417189	2.66286301562334
Ccrd_v2_04086_g02	1.4453685518209	-0.250340375341667	1.22627683343935
Ccrd_v2_15950_g11	7.23498470036221	9.383928315314	6.97623030767717
Ccrd_v2_17945_g12	4.16523577747066	4.08713790690981	2.59915570739498
Ccrd_v2_01585_g01	0.802060189414997	-2.69763600961941	-0.44816751165179
Ccrd_v2_13469_g09	-0.683231086511787	1.78650653929041	3.50021088671784
Ccrd_v2_02848_g02	3.69319498664345	2.93334999528155	2.07884963512356
Ccrd_v2_17836_g12	-4.27685352551328	-0.43892821057386	1.84575307747572
Ccrd_v2_24511_g17	0.804095407031852	0.089786474008119	2.95879336890549
Ccrd_v2_04316_g02	6.19103456533787	8.02069881168309	9.30202666062999
Ccrd_v2_04919_g02	2.90440973988292	-0.0329135272097522	2.55284544613947
Ccrd_v2_10369_g06	3.66217127018495	1.74395506312068	4.99590179332938
Ccrd_v2_03559_g02	1.43044551853269	4.61401900872898	3.59173628274575
Ccrd_v2_24095_g17	5.12514419511003	3.40483218884726	3.23531237558342
Ccrd_v2_23904_g17	5.26725130128982	4.85987722342886	4.20906312199091
Ccrd_v2_08054_g04	6.49497122043392	5.39221642808388	5.39647399709751
Ccrd_v2_22225_g15	-3.76860191124172	-2.29953174061933	2.29256587336391
Ccrd_v2_05711_g03	4.59539596270431	6.64440091181624	8.92418008709366
Ccrd_v2_13768_g09	4.28246877449685	4.35205107880391	2.86221854188441
Ccrd_v2_05731_g03	4.63194585610762	7.53797024750761	5.00187619231276
Ccrd_v2_20823_g14	-1.81714761898044	3.76070611103192	5.61962634656129
Ccrd_v2_23261_g16	5.3784542681157	2.36298334702996	4.45419965400527
Ccrd_v2_06349_g03	1.55412213561536	3.98517180911936	6.69630778306878
Ccrd_v2_09915_g06	2.693331626914	1.74625039122978	4.88481543718299
Ccrd_v2_12196_g08	5.04842972275419	8.35866922541016	6.57553076760813
Ccrd_v2_23668_g17	-0.959851760599633	-2.51233028899453	-2.64089507367537
Ccrd_v2_23036_g16	-3.25992497599728	-2.41989284174027	4.46634050529183
Ccrd_v2_19226_g13	5.68789634224534	7.58411659360932	9.49420028992582
Ccrd_v2_07962_g04	-3.14756919693021	-1.08057311457821	2.28870119482312
Ccrd_v2_10077_g06	1.67674023597106	-0.665026166198477	-0.748946236110853
Ccrd_v2_02009_g01	7.50394450164101	2.03442074453606	2.02929664705908
Ccrd_v2_24273_g17	-0.805922125227574	4.64245798062865	3.00003919562414
Ccrd_v2_03700_g02	1.20651893463323	-0.554532787479492	0.595042639619071
Ccrd_v2_15358_g10	3.4948465441177	2.29393428944712	1.98093817718095
Ccrd_v2_11626_g07	4.09635611851427	8.58725180730973	5.9514025587965
Ccrd_v2_14857_g10	9.09183561237603	9.44906091261164	5.32488999113955
Ccrd_v2_13650_g09	3.82797754100604	2.58595943762394	4.00160295365355
Ccrd_v2_03743_g02	-2.16578045560747	2.1851817363045	3.10104831909833
Ccrd_v2_22219_g15	-2.94092281729644	-2.10089068303943	1.95527033455833
novel_gene_165_5b8548b9	-2.24477884239171	-1.49398796714355	1.58179804887492
Ccrd_v2_04904_g02	5.52327431943973	3.55212697947526	3.33409680957884
Ccrd_v2_04392_g02	8.24224509972723	10.0287104602599	7.49270635364769
Ccrd_v2_08602_g05	3.04245322438226	1.59296139137933	2.20102119723694
Ccrd_v2_00432_g01	6.19422720299306	7.5979780818916	3.26006667053093
Ccrd_v2_10222_g06	4.8395696771322	4.40401490972244	3.8490162086238
Ccrd_v2_24614_g17	-0.312243587895388	4.87724143503456	2.76838485778874
Ccrd_v2_10984_g07	-1.05053846192068	2.40769801011481	5.83046486344603
Ccrd_v2_22052_g15	4.00509661444045	5.1054838620113	2.83533342232336
Ccrd_v2_08904_g05	0.101157813837462	1.04212463404154	3.55292141888018
Ccrd_v2_18443_g12	1.63399603931675	4.03218753783402	5.17418672847636
Ccrd_v2_14701_g10	1.44660006855845	0.437540275951007	0.415954820134196
Ccrd_v2_16048_g11	-1.26703600579062	0.312929934105254	1.99482484651278
Ccrd_v2_22338_g15	-2.65989672305774	1.50194702233978	4.57716160154884
Ccrd_v2_08373_g05	-1.58608705318962	2.49780230060051	4.83663806917303
Ccrd_v2_05216_g03	1.16391609819433	3.96372435831341	4.397979646163
Ccrd_v2_01312_g01	-3.29137912582859	2.01673219619583	2.04713236905273
Ccrd_v2_17401_g12	1.43009082493486	-0.481671865658048	-0.0679635870427883
Ccrd_v2_23703_g17	2.50448442205771	1.72780310832462	1.45789356538003
Ccrd_v2_14040_g10	1.26802870438508	4.10883102602845	4.92203996733947
Ccrd_v2_03266_g02	4.66417893928658	7.23234698685302	4.60123558601954
Ccrd_v2_10424_g06	-2.7949212955497	1.69621647009616	6.14450860596079
Ccrd_v2_23719_g17	-3.09063716136396	-2.44741101122595	3.59226526633672
Ccrd_v2_07855_g04	0.21230940984555	3.26324436650394	4.16467274614109
Ccrd_v2_14443_g10	7.69013450702696	7.24705413818146	3.9913907960867
Ccrd_v2_13115_g09	-0.67733464149651	4.20404123426925	1.93107454575992
Ccrd_v2_01718_g01	1.24629488906697	2.99004785276419	4.48293925873133
Ccrd_v2_24712_g17	7.82596236550702	9.73163568189665	7.65922636868768
Ccrd_v2_15595_g11	5.32086995092685	4.34786171257781	3.73804440847164
Ccrd_v2_01045_g01	0.0231951441052249	3.75716987534755	3.51149028364206
Ccrd_v2_15611_g11	0.355020181697713	2.6635051456482	3.71422772009551
Ccrd_v2_17156_g12	7.75589091707687	11.7057605429741	10.7756066384658
Ccrd_v2_15330_g10	-1.34917017496281	1.48564486243896	3.17081141767094
Ccrd_v2_24644_g17	5.18631892939951	4.45379635449233	4.02182523678896
Ccrd_v2_04502_g02	6.77072425169438	5.34052499421077	7.27868128887652
Ccrd_v2_19488_g13	-1.89689172738655	0.242068870703543	1.48795719520923
Ccrd_v2_11073_g07	3.46024529705921	8.34047166721461	7.10951906139558
Ccrd_v2_05478_g03	7.39573307017271	7.16284545292933	6.04054586862366
Ccrd_v2_15601_g11	-1.2159359882904	2.6797039013345	2.80392534038298
Ccrd_v2_21988_g15	-2.47992353764521	2.14425355655101	2.57000220579814
Ccrd_v2_05460_g03	-2.67315341117858	2.11052698602515	5.80866884028504
Ccrd_v2_23760_g17	2.84409500475581	7.64238594724265	3.77963131379745
Ccrd_v2_01333_g01	1.69380251008772	4.5265191282383	3.05978337349936
Ccrd_v2_10399_g06	5.28102886869736	5.55115032972032	4.20331789238389
Ccrd_v2_15949_g11	0.0403952043476689	3.14205898743425	0.97300980236905
Ccrd_v2_16295_g11	3.91238247850591	5.50605502567858	2.04114353502431
Ccrd_v2_02755_g02	-0.966225180857018	1.80513307575243	4.08973092153438
Ccrd_v2_01542_g01	5.22171649838401	4.93700253127698	7.76860159675802
Ccrd_v2_15012_g10	-0.531534428393963	2.22757748080359	3.29426527462014
Ccrd_v2_05527_g03	-2.28645804644354	-0.119056154723679	4.33838701527238
Ccrd_v2_09861_g06	2.17332359524234	2.13642408632106	0.759976456637124
Ccrd_v2_01831_g01	4.93487241390259	4.41239500675811	3.62276317983966
Ccrd_v2_12741_g08	-5.24984790330933	-1.07973285796981	-0.185094205345974
Ccrd_v2_16699_g11	6.25744348925309	5.24978840507531	4.49510239533333
Ccrd_v2_23510_g17	4.60634422759437	3.10469443204983	4.37203782364981
Ccrd_v2_10350_g06	-1.36060729593532	1.00609872372611	2.83739121485903
Ccrd_v2_05204_g03	-3.09587460956391	-4.04826860029771	1.83009574125885
Ccrd_v2_14888_g10	-2.29799610624614	4.47189341814034	5.73427800641695
Ccrd_v2_00879_g01	1.011640572831	3.37586927935134	4.53013409163967
novel_gene_460_5b8548b9	-0.0303021921203707	-1.63559977407995	-2.76901674605358
Ccrd_v2_02990_g02	1.62968799881284	3.70644704145421	1.10919358941823
Ccrd_v2_11793_g08_Ccrd_v2_11791_g08	-3.21860574032941	2.43322547862853	3.7393628060285
Ccrd_v2_16912_g11	-2.88184913584825	-0.595258394341161	3.0526905752428
Ccrd_v2_18157_g12	5.70132143987566	5.56717529376089	4.71607974177526
Ccrd_v2_17172_g12	5.61605637307935	3.01086437848534	2.40059767395483
Ccrd_v2_04152_g02	3.41357113470763	4.96661143364453	6.49803432815203
Ccrd_v2_14468_g10	4.50753211417606	2.68478443432637	3.44682408894435
Ccrd_v2_17390_g12	-5.31814904561859	-0.221606655085714	-0.725074307612789
Ccrd_v2_22449_g15	-3.08499578474812	0.818068819851459	4.67202150974305
Ccrd_v2_03587_g02	1.62087424176564	2.85238305967727	4.99943006305668
Ccrd_v2_16534_g11	-1.04731636007738	-0.624881672564623	3.18863492112177
Ccrd_v2_06604_g03	-4.24528993622624	-4.26500445032583	2.59770088843888
Ccrd_v2_21244_g15	5.92458180598522	5.13664812758046	4.51879594378018
Ccrd_v2_03454_g02	2.98765550212657	5.03624747520857	2.9335096827619
Ccrd_v2_05139_g02	-4.98563324084613	-1.67875411686525	0.718193973199717
Ccrd_v2_18549_g13	-5.49777541675291	1.26405424360167	0.265015664358696
Ccrd_v2_13230_g09	-3.15659594431573	1.82650755506202	2.6514808446752
Ccrd_v2_15417_g10	-1.44168376535935	3.23249724285612	3.9374672067882
Ccrd_v2_09916_g06	-1.79895233439583	-0.994875367979972	1.88699562054298
Ccrd_v2_22486_g15	4.68396281267535	4.55614538238969	3.54241858353403
Ccrd_v2_04748_g02	4.51697954621803	3.41618925500666	1.53395399491625
Ccrd_v2_16443_g11	-2.1310355087316	0.376576761283698	4.00549506921441
Ccrd_v2_08837_g05	2.5767851797427	-0.438711753682319	3.61488011257489
Ccrd_v2_09530_g05	-1.98282443459358	-1.62254509303804	3.43534840681868
Ccrd_v2_05916_g03	3.8289268219685	1.45433631753734	0.982998320369351
Ccrd_v2_02944_g02	-0.197789625732399	2.25070446097222	4.47515552153497
Ccrd_v2_21192_g15	0.452354351410123	3.76663745427801	2.60178478139229
Ccrd_v2_06846_g03	3.71834660409641	4.80055946516522	7.12744257879449
Ccrd_v2_09463_g05	-3.78450532218242	-2.94447318792541	3.07481000480762
Ccrd_v2_04434_g02_Ccrd_v2_04435_g02_Ccrd_v2_04436_g02	-4.25573474638624	-2.08833285466638	2.93204838206775
Ccrd_v2_11405_g07	2.55812608585225	3.03911618993081	5.74596849309019
Ccrd_v2_18565_g13	0.0995979832931696	3.172397935714	4.16688043680441
Ccrd_v2_16508_g11	0.896467722043248	4.19305610840249	5.3602278556157
Ccrd_v2_00841_g01	5.39231539470059	6.07003765768675	4.29686784978279
Ccrd_v2_17078_g12	3.72824513433804	2.42077247900988	2.38013186640417
Ccrd_v2_09832_g05	2.79026675611757	5.36241856034904	6.91723247352301
Ccrd_v2_12373_g08	2.97368851219376	4.94459049777436	6.06790781137466
Ccrd_v2_03611_g02	-0.752650494241206	3.51183206745038	4.58471617357604
Ccrd_v2_01620_g01	7.31561351928515	7.92887553129438	6.15932728190598
Ccrd_v2_07071_g03	3.62239042536794	5.03466432961708	2.68395232279599
Ccrd_v2_00044_g01	4.70326354010967	3.58283153390984	3.63582845439249
Ccrd_v2_04747_g02	-2.33638942769482	1.68004112971739	4.14630781498607
Ccrd_v2_23572_g17	4.53518288480013	7.5190246561645	3.46473497932503
Ccrd_v2_04180_g02	-4.13317637276842	-3.29314423851141	2.66183574917473
Ccrd_v2_14216_g10	4.40262664465903	3.28255903614125	0.562380852297619
Ccrd_v2_02140_g01	7.44501858761823	7.02544825137005	6.36989390936674
Ccrd_v2_14395_g10	-5.27076295561857	-0.898896201574076	1.72455769746711
Ccrd_v2_01273_g01	-3.09141614666841	2.70640913339983	2.67622443838504
Ccrd_v2_08606_g05	3.5438465191331	5.29463284827708	6.72442651995924
Ccrd_v2_15493_g10	-0.966634538624368	3.87242872308799	2.14599647310662
Ccrd_v2_00305_g01	13.9045011212828	12.5391254356562	7.46077916400318
Ccrd_v2_12340_g08	4.36345416876975	3.45261915040557	2.78945967133646
Ccrd_v2_03809_g02	0.0866815614080641	0.116644237356456	3.46438350107421
Ccrd_v2_13477_g09	0.53712242718102	0.532859500859788	-3.47157547809957
Ccrd_v2_16115_g11	3.63984605473401	1.51542639659957	1.29043595588549
Ccrd_v2_13927_g09	1.06867794614174	4.23110410500146	4.25084471796398
Ccrd_v2_16415_g11	3.6621350142924	2.51896203585364	3.42262326809184
Ccrd_v2_23746_g17	6.77327074076267	8.49441702821505	6.01144452752353
Ccrd_v2_01136_g01	5.46924271973706	6.13069145363614	12.0788297554309
Ccrd_v2_07565_g04	2.83506460486197	-0.127479432990343	-1.23644595776099
Ccrd_v2_03541_g02	1.78722608327383	-0.349978375105574	1.26969737273608
Ccrd_v2_14594_g10	1.81559874278567	-0.537171288689233	-0.380785405170197
Ccrd_v2_13522_g09	6.52910055345622	7.95834634236633	6.06985387491949
Ccrd_v2_23749_g17	0.247292233540615	4.15586701941657	5.51148357702821
Ccrd_v2_10012_g06	0.592944358240016	4.02016768015279	4.88832927900592
Ccrd_v2_24794_g17	-3.42724415418277	1.92924372419655	0.442075743416901
novel_gene_514_5b8548b9	8.2176153409697	9.52015792230583	6.11831012900178
Ccrd_v2_11949_g08	-3.06487801971876	1.64826561066613	2.2281998244757
Ccrd_v2_17113_g12	6.03118903618032	5.12703910700505	3.44560560269044
Ccrd_v2_00078_g01	4.05460582129116	2.29367324048737	3.05006515337243
Ccrd_v2_06322_g03	-4.9866449484899	1.12899723800417	1.27958203022782
Ccrd_v2_18185_g12	-0.364579106417988	1.29443212702101	4.98178024396826
Ccrd_v2_10190_g06	6.36713490912061	5.67711995281715	4.48760772275636
Ccrd_v2_15451_g10	2.12217129179133	1.74045873196924	0.459454351602498
Ccrd_v2_08969_g05	-4.14849011946187	0.460365998987214	2.95272509810427
Ccrd_v2_22852_g16	3.59510785100799	1.97554363811781	3.82574053501871
Ccrd_v2_02754_g02	7.72025367851163	7.92696639502683	10.3790314651105
Ccrd_v2_16866_g11	0.51185478961176	5.35804810697345	3.88455231338498
Ccrd_v2_07818_g04	4.32655600072976	2.66968620734171	2.51080457546467
Ccrd_v2_17486_g12	-3.61778657931715	1.22730110988958	4.17229997482387
Ccrd_v2_05458_g03	1.9294023415248	4.95730305240663	4.92431078501329
Ccrd_v2_24495_g17	3.36494582281185	1.42781080026549	2.38743000782118
Ccrd_v2_23329_g16	-3.70173943166766	0.217474066817482	2.721569887979
Ccrd_v2_14545_g10	-3.45738848846711	-2.98349834490747	3.98560056598856
Ccrd_v2_19744_g13	3.56746002567835	3.32696878321008	2.17692073346096
Ccrd_v2_08834_g05	-2.1076236682217	1.02635662861083	3.77468889940252
Ccrd_v2_10746_g06	4.72726513813692	5.20071271357273	3.66509332320804
Ccrd_v2_09793_g05	3.37737356058427	2.96400602028853	1.87553721428617
Ccrd_v2_13384_g09	-2.05507368243606	-1.81045583995372	3.9304087386042
Ccrd_v2_10929_g07	0.674914595288441	1.96018337346646	5.75666430857834
Ccrd_v2_11717_g07	-1.56864737691521	2.40829306420995	4.56430919548642
Ccrd_v2_09874_g06	0.958868895748057	4.54072972163965	4.44589372475999
Ccrd_v2_08866_g05	2.28153501403878	5.09463923095568	6.79788563406874
Ccrd_v2_04632_g02	0.195050428110614	3.9339590417645	3.86748883008389
Ccrd_v2_08113_g04	6.12888182455361	6.32173144152593	0.25881746214315
Ccrd_v2_07185_g04	3.48364556778882	1.639705101124	1.79682537540593
Ccrd_v2_08216_g05	5.19397342656192	6.23964166917763	4.08912861161671
Ccrd_v2_16260_g11	-4.31006258736326	-2.06263966074969	1.72950977012692
novel_gene_542_5b8548b9	-1.29078129171012	-0.916276296094755	4.72011640837961
Ccrd_v2_16240_g11	-2.27158820930064	1.33171239589474	6.58291689934284
Ccrd_v2_16216_g11	-0.701171324855248	4.1282679771258	3.45136581369823
Ccrd_v2_13654_g09	-3.75314197732665	-3.39286263577112	1.36687684737847
Ccrd_v2_05806_g03	-0.341134819621006	2.22933081017965	3.17090746088325
Ccrd_v2_15970_g11	-5.46946880690551	-2.92271993185203	-0.337933591667474
Ccrd_v2_01637_g01	-3.99221694738376	-0.838759726066305	2.65317318452831
Ccrd_v2_09713_g05	-5.05672120458433	0.911050199804893	0.271870006158248
Ccrd_v2_15517_g10	4.35419326860191	1.22218724255113	2.08735141641395
Ccrd_v2_10365_g06	0.407297701806123	2.36569213099721	3.68786958083482
Ccrd_v2_22056_g15	-1.64801046280121	3.45076480318045	2.6122828529881
Ccrd_v2_11800_g08	3.33997715670427	1.17334750314333	1.97359093841173
Ccrd_v2_17192_g12	-1.89978907552815	-2.84701363365764	3.00723944138985
Ccrd_v2_20081_g13	3.25769575709796	1.51049849267252	0.805298962721232
Ccrd_v2_10549_g06	-0.305178855757944	1.93146279459016	3.08390569158404
Ccrd_v2_09698_g05	-4.12875522430048	-4.78534246019815	1.32596991056173
Ccrd_v2_23069_g16	5.68829095254934	5.79666788013442	7.99143953954834
Ccrd_v2_15306_g10	5.13668699038997	3.6583348687966	3.38250539784308
Ccrd_v2_12454_g08	3.44529709007528	2.04809875709933	2.38896043632224
Ccrd_v2_12436_g08	5.14683775609038	7.01024403848263	2.60318901488651
Ccrd_v2_17328_g12	3.24693226511997	5.84113715273807	6.47502083190458
Ccrd_v2_00004_g01	3.3169663063182	2.63929559345189	1.10585062297816
Ccrd_v2_15370_g10	0.787283485345299	4.05682394108165	5.6741691440288
Ccrd_v2_13404_g09	-3.02013357067556	-2.18010143641855	1.58964709537588
Ccrd_v2_06492_g03	0.950144238902484	1.68495866952524	4.38996932327301
Ccrd_v2_20605_g14	4.8847896113912	4.01173929573604	3.5397150688586
Ccrd_v2_15332_g10	0.535504511179875	0.985621748194264	3.58677428773173
Ccrd_v2_21584_g15	3.59110972603724	2.52973795786671	7.61926540319959
Ccrd_v2_15694_g11	-0.149744315821237	2.32317781072399	0.500447577234172
novel_gene_293_5b8548b9	-2.62472487814565	-1.78469274388864	3.7324997864628
Ccrd_v2_05796_g03	-5.01021810181048	0.482367057389638	-0.119496914524332
Ccrd_v2_03313_g02	3.71069477088053	1.24348122018945	2.08442365421818
Ccrd_v2_16331_g11	4.98669915565471	3.94398256321815	6.47616772706397
Ccrd_v2_15538_g10	-6.47884635768817	-4.31144446596832	1.36465403933762
Ccrd_v2_01321_g01	5.68586203167477	6.81578332490275	9.39647446391173
Ccrd_v2_23929_g17	9.52611322318622	7.18937093462115	7.68470397996608
Ccrd_v2_02565_g01	-3.36946782290357	-2.52943568864656	3.69083821670976
Ccrd_v2_14336_g10	-4.48623586615559	0.489685725468736	0.875582691651328
Ccrd_v2_02757_g02	-1.19338186582947	0.919461477541679	3.75146925687866
Ccrd_v2_01536_g01	3.53041094193937	6.97259443009959	5.48028532357
Ccrd_v2_11760_g08	3.51457484052843	5.42554471960463	6.88074670349339
Ccrd_v2_11537_g07_Ccrd_v2_11536_g07	-4.55277503626663	1.53448068840813	1.665037530772
Ccrd_v2_12141_g08	1.14585173966117	3.32208773433008	4.32942448038026
Ccrd_v2_05839_g03	-3.14796780193943	0.26402121217582	2.22366887553451
Ccrd_v2_04770_g02	11.3194298221545	10.6563048429613	2.45263354907773
Ccrd_v2_05883_g03	-0.450543301240156	-1.17958973971882	3.92180554584485
Ccrd_v2_21103_g15	-0.661130629850707	-0.336527121464565	2.57839749179833
Ccrd_v2_14220_g10	2.70856605201863	0.62321171842212	2.94377215901179
Ccrd_v2_15935_g11	0.181647834829967	2.61739354579661	4.41795509657471
Ccrd_v2_11974_g08	0.140372591176691	-2.55772488338363	0.86478460694194
Ccrd_v2_03134_g02	-3.75519000775676	-0.426798121490697	2.5951346157237
Ccrd_v2_19239_g13	-2.59193295479817	1.0113676503972	5.23224696062684
Ccrd_v2_06859_g03	5.23373536530577	5.10573217923924	4.22349543944349
Ccrd_v2_03064_g02	-2.15798179105511	1.01053012432804	2.64364375788907
Ccrd_v2_17213_g12	10.9649445019445	7.4624557434175	8.77290861900936
novel_gene_96_5b8548b9	0.208063572292969	1.91194480266459	-0.5874280674282
Ccrd_v2_01137_g01	0.81774750808968	2.4071971407852	5.05275424522403
novel_gene_8_5b8548b9	-1.01928806867297	-4.3666193603432	-3.77528747520074
Ccrd_v2_08722_g05	-0.370922412411275	4.98513050163305	6.58697817913702
Ccrd_v2_11553_g07	1.69487729502554	4.14562540898064	4.84356431151149
Ccrd_v2_05502_g03	-3.80024378763318	1.09071695210451	2.69913322695284
Ccrd_v2_05783_g03	8.00010886859499	5.67489177138453	3.13465609774955
Ccrd_v2_02968_g02	-2.27656524168511	1.52555567878528	3.16880623433066
Ccrd_v2_23057_g16	3.45463605552654	4.00067871417822	2.31563721538191
Ccrd_v2_07224_g04	3.99846393053329	5.59992811278053	7.52002785768989
Ccrd_v2_12802_g08	3.94710974229031	2.42023870385963	2.28702916187456
Ccrd_v2_11649_g07	-2.31128391021136	2.59482022574716	5.25810176468478
Ccrd_v2_02807_g02	0.0962301138553325	3.85568919189167	3.66391248414992
Ccrd_v2_00884_g01	-2.25564646394627	3.09484718537437	3.70154924744414
Ccrd_v2_08174_g05	3.10282157510101	5.87417286994938	3.31561970102078
Ccrd_v2_12642_g08	-2.89240853089868	-0.829108718167177	2.13373237539977
Ccrd_v2_12388_g08	2.73900092620055	4.30275040249234	7.28221501196682
Ccrd_v2_18882_g13	5.52573555086954	6.96099777291291	5.10956694848598
novel_gene_638_5b8548b9	5.97959270187902	9.35623234292652	4.41814655724289
Ccrd_v2_19378_g13	0.380635856283083	2.26519514265435	4.23819580403316
Ccrd_v2_22065_g15	-3.93778765842216	0.434079095622336	1.04760338853077
Ccrd_v2_00661_g01	5.91244532606828	1.60613254106892	4.28589189040457
Ccrd_v2_03154_g02	-2.17092357890522	1.82385379912874	3.22701778097032
Ccrd_v2_19310_g13	1.20201844122053	4.59272647292606	3.00933573115598
Ccrd_v2_18190_g12	-0.678665085319341	2.61095272761934	3.53259511121118
Ccrd_v2_22035_g15	3.38640640561982	2.57577490983095	1.81073564023505
Ccrd_v2_04818_g02	7.40018991595538	6.68486831353454	5.52347356068787
Ccrd_v2_06944_g03	2.65679229416629	4.54699947700273	-1.74097723195152
Ccrd_v2_03365_g02	-2.47409723544515	0.974970935616703	6.15386024219918
Ccrd_v2_22671_g16	2.82979984853168	1.05857331650079	1.30253283491596
Ccrd_v2_15716_g11	2.51850923007198	2.35034733450689	7.18653987885713
Ccrd_v2_02717_g02	3.54698884870574	2.12159100734596	0.935833970344866
Ccrd_v2_13259_g09	-1.83920645244509	2.50109988250271	6.22278673751352
Ccrd_v2_20485_g14	-0.244411400761005	3.66157515288196	3.8802724195943
Ccrd_v2_13274_g09	4.85295444604379	6.29439719010473	3.98842077272361
Ccrd_v2_22715_g16	-3.41930915738818	-0.569814741030575	2.11660337458653
Ccrd_v2_08537_g05	-0.688863409191874	2.94596099687486	1.76603293581468
Ccrd_v2_12361_g08	6.48924427949845	4.68079279723259	4.26544586962692
Ccrd_v2_15923_g11	-3.46983061130638	-2.62979847704936	2.51444368836819
Ccrd_v2_22753_g16	-4.56162804282061	0.416229101764033	4.07741309217928
Ccrd_v2_10964_g07	4.83606715062278	4.30410830129693	3.26622727199049
Ccrd_v2_12962_g08	1.50196519641983	-1.3375069384081	1.81759992513367
Ccrd_v2_18856_g13	-2.98633755462084	0.406618044037886	2.43403169018578
Ccrd_v2_02234_g01	6.69253314007261	6.01773906769504	5.22189113911107
Ccrd_v2_18363_g12	-1.44977376204496	2.01544847328342	-0.472234040333332
Ccrd_v2_14450_g10	4.20221472703997	4.02596088019494	6.75795990425487
Ccrd_v2_05103_g02	0.471222661995962	4.23140283681854	3.14583652227394
Ccrd_v2_13100_g09	-0.127264054045727	2.00355698689158	4.51094919787391
Ccrd_v2_03314_g02	7.26401747113711	3.48714149682474	1.74993122618847
Ccrd_v2_17696_g12	-5.81159086585295	-1.26275570432422	0.590288221784647
Ccrd_v2_03406_g02	-0.38781864805145	4.11644015875694	4.79947715256352
Ccrd_v2_24752_g17	2.75429599624172	7.51425509852336	3.58339775491161
Ccrd_v2_05622_g03	1.82193291599901	0.716940703698497	1.43105325411886
Ccrd_v2_24450_g17	9.09193528022154	7.26698430576179	7.82078651874188
Ccrd_v2_01915_g01	1.43651253491888	-0.538480439090737	-1.13283220610391
Ccrd_v2_17674_g12	2.84468714200178	1.85658511539545	1.59510576338859
Ccrd_v2_19463_g13	-4.49759002263562	-2.69633012161313	1.17629984018533
Ccrd_v2_06621_g03	3.17776295653077	0.82904788119605	2.78317227101418
Ccrd_v2_23163_g16	-0.197090871502361	0.373306781788623	2.60877503760491
Ccrd_v2_15518_g10	-1.6434898909317	-3.80469912410532	-3.6107463386161
Ccrd_v2_03156_g02	-0.615740954949273	2.03717812186434	4.11532551371055
Ccrd_v2_09173_g05	4.52993392176772	1.02787046917173	3.65053459566481
Ccrd_v2_17291_g12	9.08461090009867	7.07203917375032	3.00490680721575
Ccrd_v2_01335_g01	5.52453799054637	4.70163064593476	4.20893564483518
Ccrd_v2_18328_g12	5.19887326391468	4.96833105891796	3.99071874441163
Ccrd_v2_14772_g10	3.5691552325267	1.74618730553842	1.94992632392036
Ccrd_v2_02852_g02	-3.59825595268089	0.618389478447741	2.60897932166854
Ccrd_v2_00992_g01	2.31551426362436	1.60374337590847	4.01419690399086
Ccrd_v2_14723_g10	-2.26834742506566	2.1222002641813	4.59812528729348
Ccrd_v2_11482_g07	2.81636944594359	0.650230874178593	1.06680243989776
Ccrd_v2_11385_g07	4.01378714096279	6.48739027067847	7.62798557974474
Ccrd_v2_08351_g05	-4.10922303129548	0.0608920140440375	1.10332100026564
Ccrd_v2_10828_g07	1.10352726635563	3.76464019140703	4.3330609053445
Ccrd_v2_06883_g03	3.42607282528445	0.0318352856660174	1.3285820007672
Ccrd_v2_24274_g17	0.806810178299651	4.86579897085159	3.34129348416221
Ccrd_v2_01833_g01	-2.94717276948644	-2.10714063522943	3.95378048079097
Ccrd_v2_16642_g11	4.90864054461303	4.86798768009023	3.64335146128388
Ccrd_v2_16931_g11	5.26797504078248	2.53103036007567	3.17005486217771
Ccrd_v2_13487_g09	6.08924574811929	3.0008446639852	4.40850148783889
Ccrd_v2_03636_g02	0.0892732573319376	2.87315716521188	3.87560871049816
Ccrd_v2_23158_g16	-5.30806727823943	0.308875845957319	1.63435320277341
Ccrd_v2_07568_g04	-2.09709555249044	0.0703063392294153	2.84538059233354
Ccrd_v2_23111_g16	-0.255750130248103	-1.14133016949545	3.72679350599304
Ccrd_v2_22809_g16	6.53238125297619	7.52457809477113	5.64281429332504
Ccrd_v2_15404_g10	0.793392568790349	3.00606902264856	4.08896416930905
Ccrd_v2_21473_g15	-2.03358542014225	0.918080053092276	4.57483954171112
Ccrd_v2_02787_g02	-2.4796193212146	1.307872873775	4.91053587232617
Ccrd_v2_07219_g04	0.187838334914717	1.02787046917173	6.32010239411679
Ccrd_v2_17469_g12	5.8877909851374	6.06654527776113	1.68182498639537
Ccrd_v2_12777_g08	-2.17037869833807	0.0514589446989951	3.66603830511061
Ccrd_v2_01014_g01	-0.665800882267818	3.43111986740601	4.55249392664655
Ccrd_v2_08137_g05	7.23989723860667	7.95621229856903	0.264782331912237
Ccrd_v2_07475_g04	0.884772971463361	4.10012527890197	4.31742794151305
Ccrd_v2_15281_g10	4.42328167757381	6.27228985409517	7.59629116362081
Ccrd_v2_03354_g02	0.713903950176794	5.62691941596557	6.47564560022714
Ccrd_v2_10462_g06	-1.03344146516151	2.28726971111321	5.137078185725
Ccrd_v2_04819_g02	2.75197875553381	6.55837896678071	5.6755521200948
Ccrd_v2_21756_g15	1.38019685321411	2.69278357725556	4.46898104317068
Ccrd_v2_09505_g05	4.65739074939046	7.77359428257772	9.63522883512688
Ccrd_v2_07036_g03	-0.483988073690567	0.115804359345871	3.12115399355546
split_gene_Ccrd_v2_04971_g02-g117	1.34937780072991	3.08083400453395	4.80621598024023
Ccrd_v2_11193_g07	-1.81145309780389	2.57433557590614	2.80870050915644
Ccrd_v2_15857_g11	-3.54359087969504	-1.0088567149849	3.47527584352637
Ccrd_v2_23297_g16	-4.26743685606835	1.18119378195104	2.03810534927
Ccrd_v2_17475_g12	4.46078106487367	3.05713652170452	4.597674954185
Ccrd_v2_22069_g15	-2.91747685381243	-1.22663136001927	6.11000576513952
Ccrd_v2_13149_g09	4.57384206050015	3.26674540486615	3.85148190009644
Ccrd_v2_02171_g01	3.50864497244918	5.46084227417462	7.32527010916533
Ccrd_v2_23256_g16	4.18888851179902	7.32826204123987	6.5419576579149
Ccrd_v2_01948_g01	-4.14591146843349	-3.30587933417648	0.367337019310666
Ccrd_v2_20569_g14	1.10551135537334	4.6864351930335	4.50476757393215
Ccrd_v2_23448_g16	2.23523127962653	0.65291822523831	0.679661795611684
Ccrd_v2_10963_g07	4.94758099575757	3.08435105613412	4.74187686846944
Ccrd_v2_21139_g15	9.79715331899983	11.3418663232287	9.07173724037693
Ccrd_v2_03046_g02	7.78255579081104	8.0936531211659	4.13363342587249
Ccrd_v2_02058_g01	4.48030251498503	3.12927668700666	2.63443366108108
Ccrd_v2_14045_g10	2.32963598066939	4.45256847219971	2.33086130207895
Ccrd_v2_20438_g14	4.86684503449936	6.86579966173233	3.86159119265654
Ccrd_v2_07781_g04	-3.25376275906538	-3.14002399704321	1.70704255259272
Ccrd_v2_12534_g08	-3.1733706674457	-2.66552826358879	1.92405521634746
Ccrd_v2_05388_g03	4.40503573970626	3.07312111730703	3.69345760449202
Ccrd_v2_00405_g01	1.31557056168967	3.82314399719525	4.49744925930141
Ccrd_v2_03193_g02	9.71321556340584	10.1399930880204	7.45334208937939
Ccrd_v2_22782_g16	-1.05638657772618	3.58643023022922	5.82957656033444
Ccrd_v2_09097_g05	-2.0159397817911	0.449829495187378	7.16891255739865
Ccrd_v2_01616_g01	4.40431605103388	3.5579397353162	3.33418864782533
Ccrd_v2_14917_g10	-0.225921956727065	2.74355124335848	2.27386949415801
Ccrd_v2_02954_g02	5.619058879323	4.78829205499454	1.93711699822124
Ccrd_v2_16740_g11	6.64706333482891	2.75406353483993	0.810876180834246
Ccrd_v2_09904_g06	0.403868135406355	3.35274895433677	4.55299017485926
Ccrd_v2_03893_g02	1.44639886030908	5.68135510127737	-3.30763783063858
Ccrd_v2_20151_g13	-3.57471805010844	0.857891529066901	3.39049040560776
Ccrd_v2_13403_g09	-3.02013357067556	-2.18010143641855	1.56213581873031
Ccrd_v2_03222_g02	-4.20882063504927	1.23981000297012	2.43657144791484
Ccrd_v2_14509_g10	5.23224424848269	3.52910013405807	3.71435394937154
Ccrd_v2_06620_g03	5.67166667356986	4.02369856227418	4.06862051087003
Ccrd_v2_17766_g12	0.0968256660840743	1.3072233970081	3.43499897713948
Ccrd_v2_18951_g13	-3.05107618881945	-4.45502681654182	0.942829497290175
Ccrd_v2_14754_g10	1.0511497982147	3.17729375947459	0.77002521064182
Ccrd_v2_13977_g09	-0.674486063307644	0.773373417472028	3.37027069721491
Ccrd_v2_21010_g14	-4.4404436311939	-0.865742877629057	1.39624230656821
Ccrd_v2_20703_g14	3.68426416103422	4.52429629529123	8.29025693380056
Ccrd_v2_05805_g03	0.0524534483901425	4.15621735886974	1.71551463901194
Ccrd_v2_19330_g13	3.36552846215785	1.4211314346106	0.440154606123798
Ccrd_v2_23579_g17	1.33764140848956	4.14281747991253	6.60375675067398
Ccrd_v2_09564_g05	1.4812370027114	2.55685524593089	6.72730122516591
Ccrd_v2_23279_g16	-0.907460645527655	4.11029840902108	6.58824590060145
Ccrd_v2_00914_g01	6.2485726532279	2.75143018368283	-0.410979770476807
Ccrd_v2_16647_g11	4.04807700254546	4.67512620603971	3.05169703532571
Ccrd_v2_23889_g17	2.04152144631603	3.84878821424433	5.10287730285247
Ccrd_v2_04679_g02	3.13538238112533	2.23155811769216	4.53128097359845
Ccrd_v2_03522_g02	-3.51058683917141	0.690221162150303	2.44669209339635
Ccrd_v2_12301_g08	5.40460542000222	4.36909694842425	4.21098337737862
Ccrd_v2_03349_g02	7.20307687212905	8.01584014297306	3.9350137067687
Ccrd_v2_00040_g01	0.570926375781175	3.03982755013402	4.31785251179399
Ccrd_v2_17029_g12	3.08316484855117	-0.119559894483498	5.64576509919013
Ccrd_v2_01832_g01	3.1756325595745	5.48997142263514	1.68424487679973
Ccrd_v2_21597_g15	-3.98715053638394	-1.81974864466408	3.14796681675365
Ccrd_v2_00838_g01	7.5723987189224	10.1181136036091	10.8820357072195
Ccrd_v2_09864_g06	3.18978685985064	4.71741770159703	7.92277427910335
Ccrd_v2_20321_g13	4.89533422131436	2.82076224835666	1.98718032235457
Ccrd_v2_24253_g17	-0.406857574397498	-0.591473526704622	3.22642402224305
Ccrd_v2_03197_g02	-1.80401843323967	0.111214762973802	2.50927985347922
Ccrd_v2_21569_g15	-3.30012830209234	2.26033199806386	5.7445918089427
Ccrd_v2_21147_g15	-0.746066169913263	0.0854587401679546	4.47024615138253
Ccrd_v2_00076_g01	1.83409810386702	4.98806487368027	5.43820468870791
Ccrd_v2_03494_g02	-3.95253799150743	-3.93044362802135	1.76230035868334
Ccrd_v2_21290_g15_Ccrd_v2_21287_g15	-4.10363839835721	-1.93623650663736	1.19136926602564
Ccrd_v2_08399_g05	-3.20995352637126	-2.27908835140756	3.70690806407461
Ccrd_v2_07760_g04	-3.64023787751697	-2.80020574325996	1.14210345803068
Ccrd_v2_04300_g02	3.09785458357187	-0.239887029914774	0.859452333932465
Ccrd_v2_14591_g10	0.0848137608777774	1.14827290021252	5.93352684579009
Ccrd_v2_06534_g03	-0.733230173405101	3.36084895567744	1.6290547449758
Ccrd_v2_03203_g02	3.18840649076535	6.12066398833964	4.05519608509643
Ccrd_v2_10778_g06	-2.77836190318778	1.5192961422875	2.5277937863318
Ccrd_v2_06443_g03	-0.377391890211418	2.09142289982094	4.4726882650665
Ccrd_v2_15889_g11	7.32020148460846	4.1929359906802	5.39997591567334
Ccrd_v2_02386_g01	4.97495200116548	4.50210131806831	3.9708683700218
Ccrd_v2_08173_g05	9.15120102483375	9.47582247885442	4.09664028578215
Ccrd_v2_06521_g03	-1.59750010265457	-0.947701917200328	1.32962371955928
Ccrd_v2_03300_g02	2.25127220114164	2.44272273356528	-0.0651783542768457
Ccrd_v2_17040_g12	4.29261199333016	4.35389406860839	2.50402339731513
Ccrd_v2_08890_g05	5.3218602263955	4.5282733625247	2.78248435603821
Ccrd_v2_18946_g13	-1.84519407288186	2.59074263859945	4.26335836156387
Ccrd_v2_02576_g01	5.60084584309276	4.88287898611079	4.48402383464869
Ccrd_v2_21824_g15	-0.916912503820726	1.0611050942139	4.45324690206283
Ccrd_v2_02442_g01	7.09135763499364	5.43972694029646	2.05004713605628
Ccrd_v2_18653_g13	-1.22869687195186	4.48546265936727	2.79332453587514
Ccrd_v2_06226_g03	3.24368158962446	3.40902160092634	2.12399149117105
Ccrd_v2_21874_g15	-3.4283719129181	-0.408516113104829	2.4232707125358
Ccrd_v2_22122_g15	0.587639929032993	3.24551854662277	4.55424475973258
Ccrd_v2_08763_g05	-3.98568261797235	0.609568724117834	2.62763461553422
Ccrd_v2_07035_g03	-1.93480062082638	2.93110192793167	3.08309499939111
Ccrd_v2_08026_g04	1.46677278402842	0.324305454028617	1.55278734713917
Ccrd_v2_19505_g13	4.55713215192222	2.78036098476332	2.79223000630122
Ccrd_v2_01036_g01	4.01502240328449	2.33768229456817	3.55476048640346
Ccrd_v2_03127_g02	6.63592201604212	4.55307802697374	5.04899031286634
Ccrd_v2_10820_g07	5.57327567217249	5.43502936112387	4.01027660007959
Ccrd_v2_21972_g15	5.53744630094352	5.07272941100367	4.14311078793037
Ccrd_v2_23753_g17	-4.06296976858582	-0.756090644604934	2.00471718050251
Ccrd_v2_09527_g05	-1.61952421975145	1.60985321681511	3.74966806124776
Ccrd_v2_00037_g01	-0.0136805299351443	1.99262179642802	3.59656227424223
Ccrd_v2_16878_g11	-3.74200059366788	0.964447731977291	2.46248931916223
Ccrd_v2_19688_g13	4.25851019078881	6.36281544497662	8.34164240898313
Ccrd_v2_21984_g15	4.87590506824874	3.20649487567996	3.37811553863971
Ccrd_v2_23973_g17	-4.11985729256184	1.90270354500364	2.9001769832268
Ccrd_v2_19623_g13	5.42232400927208	7.58729747256206	5.2005794280163
Ccrd_v2_10359_g06	0.68123277597221	4.3192577334236	4.50410571414858
Ccrd_v2_24785_g17	1.05918410105275	2.51245903950152	4.75599362535816
Ccrd_v2_17565_g12	0.952339617514937	4.26200421799352	4.26497146550535
Ccrd_v2_01607_g01	1.06627438342888	5.44878698871463	3.11887222627899
Ccrd_v2_16195_g11	4.15781898144769	1.75073469705127	-0.0950427991086401
Ccrd_v2_19856_g13	-4.52658647963423	-0.539550295851229	2.16166883394556
Ccrd_v2_05589_g03	7.42488045523344	5.13327311888918	5.02924656949077
Ccrd_v2_01808_g01	-2.84219230619744	-1.14458447341735	2.82401668950876
novel_gene_30_5b8548b9	-1.99461285177423	1.95391953189754	3.97479200047098
Ccrd_v2_12162_g08	-3.53669650287802	0.296097566703634	2.5159894725154
Ccrd_v2_21083_g15	7.59092875932329	6.34589933887382	4.75450064210482
Ccrd_v2_05573_g03	-2.72126575374694	3.11900164569377	2.76581663220094
Ccrd_v2_10395_g06	4.35307516456668	5.0862498031333	2.89203792713455
Ccrd_v2_01541_g01	0.19299547122025	4.01813676553527	3.25890169402081
Ccrd_v2_20577_g14	0.291126891819287	2.98370215985581	4.27516906051902
Ccrd_v2_11114_g07	4.22629535353734	7.47898841794903	5.8896435863621
Ccrd_v2_22358_g15	3.94407871322095	6.9309033031662	5.69297712361708
Ccrd_v2_22867_g16	-3.75678493009028	-1.4845901459513	1.91427020124488
Ccrd_v2_12466_g08	-3.73461189977675	-3.22676949591983	1.68028407645437
Ccrd_v2_20547_g14	11.0989603733067	10.6355382272495	4.87037388274013
Ccrd_v2_09571_g05	6.38255012137032	4.80906793419813	4.42063540296335
Ccrd_v2_00695_g01	-2.80300166579981	-1.9629695315428	1.67295061470046
Ccrd_v2_04677_g02	-3.74917224907014	-2.90914011481313	2.27174357005647
Ccrd_v2_01352_g01	4.9891586687573	4.62118238571906	3.89720291670845
Ccrd_v2_11161_g07	1.0933561467675	5.9616779383808	3.57626473269979
Ccrd_v2_16582_g11	2.42876987482813	2.91329177872343	6.13302429669078
Ccrd_v2_06935_g03	-0.853482220569608	1.61845851728553	2.61604359159507
Ccrd_v2_22257_g15	0.171505645141192	1.18545847477923	5.38039893567677
Ccrd_v2_03348_g02	-3.40319868021612	-2.56316654595911	4.75585778436387
Ccrd_v2_07447_g04	-3.04025105854679	2.13385932288241	6.18118699586509
Ccrd_v2_00913_g01	-5.04705486999085	-4.20702273573384	1.51673816605699
Ccrd_v2_24567_g17	2.30634944170099	5.44544968474769	3.74496973343887
Ccrd_v2_04866_g02	-3.26564868113465	-1.56377392805643	2.41438255776255
Ccrd_v2_12027_g08	5.18924227555917	3.58216159556371	1.64710801050983
Ccrd_v2_01738_g01	5.41601048616745	4.42457874324446	3.16326308817587
Ccrd_v2_15753_g11	5.24958293635123	5.30585851091619	3.90342545912231
Ccrd_v2_12325_g08	4.93538581641956	4.59760857317557	3.6335362856314
Ccrd_v2_11417_g07	7.24336944981815	8.00704841806669	0.95878192757397
Ccrd_v2_05253_g03	2.6002802873493	5.37292454034548	5.80937713990352
Ccrd_v2_03799_g02	3.85657611223617	5.2976457301063	2.17457989384899
Ccrd_v2_21711_g15	-0.4778532732332	2.11771706018202	4.35894767317592
Ccrd_v2_21923_g15	1.75963683934301	4.30108170309072	1.63125632375981
Ccrd_v2_24632_g17	-3.86263029885342	-3.02259816459641	2.91347675675514
Ccrd_v2_23128_g16	3.43191241587707	1.17559162681949	1.68068586132527
Ccrd_v2_10148_g06	2.15714985164465	0.400873749570784	0.490068230179272
Ccrd_v2_15942_g11	-4.88375098294783	-2.08834303991712	2.39710622073148
Ccrd_v2_22627_g16	1.49217560776469	3.97010701689255	5.16245506346782
Ccrd_v2_22592_g16	-3.278259428732	0.592394322746898	2.87064527470266
Ccrd_v2_12935_g08	3.70351577823456	5.22882677404951	6.91733389593491
Ccrd_v2_14540_g10	-2.30604244276194	1.34911214862537	4.06228576515423
Ccrd_v2_01432_g01	6.3039835458187	5.14475339664156	4.01847663939058
Ccrd_v2_00968_g01	-3.72391391665384	-0.628798442137945	1.52771972423097
Ccrd_v2_08550_g05	0.970985794297236	4.59211333689611	5.93032197482825
Ccrd_v2_05456_g03	0.947148061806513	4.99037285025608	5.36835699306219
Ccrd_v2_10227_g06	1.49149274919383	-2.19386959174624	-1.09843310833551
Ccrd_v2_20410_g14	3.21246039405785	3.05383952563722	1.42275652497813
Ccrd_v2_10837_g07	-2.86940672951276	-0.667628086360799	3.94181856267298
Ccrd_v2_17264_g12	3.89297145017483	2.24152909825738	3.5465354219277
Ccrd_v2_10477_g06	1.88073456227821	3.97379627626036	1.72833975649214
Ccrd_v2_16558_g11	-0.107847099915438	1.8635866262549	4.35441976487382
Ccrd_v2_06442_g03	4.62306870190364	5.00621172513664	3.63721463734822
Ccrd_v2_16249_g11	2.21318859952705	0.946956214294476	0.941009678085648
Ccrd_v2_05039_g02	5.04611526903622	8.72476279150347	7.89261357598218
Ccrd_v2_12473_g08	5.08416141339918	4.9097978796641	4.07838089001604
Ccrd_v2_01854_g01	3.38501832382008	3.26287621651365	5.47537637281525
Ccrd_v2_08679_g05	3.81051996920852	2.84401018078775	2.89904129558518
Ccrd_v2_20599_g14	-3.08692922283616	-1.61710343046256	2.53742454316032
Ccrd_v2_16358_g11	-2.38432869736794	2.6516779550387	3.64609886906454
Ccrd_v2_10002_g06	-3.25071217153904	0.497007145022304	3.98197441231218
Ccrd_v2_20383_g14	5.13082694553662	4.41483459959925	3.24062545548031
Ccrd_v2_16366_g11	6.32115901759534	7.05980454656916	5.18365217248462
Ccrd_v2_04216_g02	1.28216571746287	2.12219785171988	6.75693351858832
Ccrd_v2_00779_g01	-1.85410874869767	3.00003376285051	1.20682012216397
Ccrd_v2_01292_g01	1.30303047916976	3.1560635050805	-1.2368880682511
Ccrd_v2_17778_g12	1.47133744463382	-0.679260059371185	0.272564828724409
Ccrd_v2_09932_g06	-0.23940305570103	5.33994444267257	4.63380954122201
Ccrd_v2_06335_g03	0.279926981744764	4.34066618360429	2.03246308272117
Ccrd_v2_18956_g13	-0.349965708196279	3.74212781381541	6.91639229032715
Ccrd_v2_17629_g12	-0.600376697538422	3.69171880002354	3.9678262716033
Ccrd_v2_01792_g01	1.1061957260739	3.34297252738654	5.00378652084119
Ccrd_v2_21159_g15	-2.42037487815198	2.54153436647976	3.03042684907201
Ccrd_v2_10489_g06	-4.13955797261216	4.1357444852373	1.46725023055404
Ccrd_v2_10821_g07	-5.26993214935266	-4.42990001509565	-0.451605830787323
Ccrd_v2_22559_g16	4.97682051304779	5.51736517420243	3.92824912722659
Ccrd_v2_18619_g13	3.84503883769969	2.24658689995758	3.83855119769121
Ccrd_v2_22001_g15	5.30234226604188	6.79501206811583	8.71815890609149
Ccrd_v2_10920_g07	5.64767423341661	1.35710206455963	-0.90692933789625
Ccrd_v2_03476_g02	2.36021209514678	0.962452630560234	-0.784425543173665
Ccrd_v2_09310_g05	-0.656038806465616	2.33722247157941	3.33568213196538
Ccrd_v2_19403_g13	2.17872747975923	2.10656081358113	4.39824392634656
Ccrd_v2_16403_g11	4.27139760154373	4.5472400581177	2.69622260911824
Ccrd_v2_20411_g14	0.0758916854723672	2.45270560670703	4.91159943800382
Ccrd_v2_22284_g15	-2.17371683409336	0.373032040960121	4.76986898561827
Ccrd_v2_12941_g08	7.14853479604143	5.89300845577601	6.36044506357294
novel_gene_272_5b8548b9	-1.29641316907867	0.940727362247149	2.2057306148454
Ccrd_v2_09164_g05	2.10862351949043	4.38180688003017	1.67161724472897
Ccrd_v2_12277_g08	-4.9967231944407	0.0416967042648858	2.12802020173927
Ccrd_v2_14418_g10	-3.04556062548784	-1.17481667483677	4.33431037829924
Ccrd_v2_21242_g15	-2.24827656251629	3.5939723121958	2.51289380876861
Ccrd_v2_04288_g02	-2.20790053896032	2.34779268384313	2.67029028108213
Ccrd_v2_10281_g06	1.7698596446864	4.7253768998567	6.71913549115543
Ccrd_v2_23291_g16	-2.11087151338144	1.62308827567932	3.06307641573854
Ccrd_v2_15214_g10	5.20187964495509	6.66023583755384	4.36610895799514
Ccrd_v2_02997_g02	-3.41226276264436	-2.57223062838735	1.34058892849702
Ccrd_v2_15588_g11	-3.94613298923178	2.88580801878562	-0.00647640268408423
Ccrd_v2_20338_g13	0.804581656607469	3.72645289679983	3.58798264729098
Ccrd_v2_11232_g07	-2.17710512524831	2.30880606467434	5.7371764324136
Ccrd_v2_15639_g11	6.2962093348726	6.93220692934921	4.4610872533324
Ccrd_v2_21012_g14	-1.6587294362894	2.96954252704174	3.49689242087672
Ccrd_v2_06194_g03	6.4387757209068	5.11649148745426	5.60964665113796
Ccrd_v2_03114_g02	-2.9361553091271	-0.55485143632691	2.35437124611058
Ccrd_v2_18744_g13	6.46757556279867	5.19699839964037	4.58687359281288
Ccrd_v2_13082_g09	6.07100454874215	7.1288017063253	5.26891391325218
Ccrd_v2_02676_g01	-2.62904391884454	2.42083053018501	3.32519788662396
Ccrd_v2_09382_g05	0.222989857479137	1.93245111937364	3.8947687812233
Ccrd_v2_10734_g06	3.05202077252866	-0.202452016222942	0.147760840590924
Ccrd_v2_01489_g01	5.05971977067433	6.47957596314171	2.02193081726137
Ccrd_v2_11969_g08	-0.823761972702083	1.65529157327795	3.46439036959534
Ccrd_v2_03368_g02	2.52167952112295	1.46978009968168	1.35199299808353
Ccrd_v2_10671_g06	-1.73191794398133	2.35067144834571	2.03176682981343
Ccrd_v2_13723_g09	6.4997564986276	9.40281461875658	9.92640836058098
Ccrd_v2_23457_g16	1.63636656863678	5.06613542840248	0.564045095793377
Ccrd_v2_03976_g02	1.72996442827026	4.75993364859802	3.0488128312413
Ccrd_v2_12252_g08	13.1240462410216	11.0691382682242	4.65380451076016
Ccrd_v2_23587_g17	-4.32376421272172	-3.48373207846471	1.36992707996293
Ccrd_v2_05721_g03	4.43768874275895	2.15378451523245	1.93815554020822
Ccrd_v2_04744_g02	3.1233656804938	1.80195171583796	2.84280698328335
Ccrd_v2_19402_g13	1.72912124660235	-1.79162096703447	-0.184852416405149
Ccrd_v2_20057_g13	3.67966126187175	2.32692766473891	2.65735653515467
Ccrd_v2_19175_g13	4.29152629602695	2.54142546599777	2.87289286682323
Ccrd_v2_07609_g04	-4.34600885007958	-3.50597671582257	0.290746918519224
Ccrd_v2_08383_g05	-1.25399296380182	-0.557882309376289	2.89216801553831
Ccrd_v2_20930_g14	2.43601457722475	4.8388154985209	2.80440237069354
Ccrd_v2_04402_g02	4.20355008161171	2.81084269132881	4.43203576149329
Ccrd_v2_21970_g15	5.82465598385782	3.66448494919849	3.7515001694839
Ccrd_v2_07128_g03	9.21332189023968	10.3722454538714	5.32153893379372
Ccrd_v2_18455_g12	0.839771278089767	3.31168281876053	3.87465683478421
Ccrd_v2_10949_g07	-0.612015246801938	1.36986808548451	2.94941714533342
Ccrd_v2_07564_g04	5.2887026682547	1.94715575211363	5.70331971890921
Ccrd_v2_03242_g02	-2.49471544965199	-0.0141429393803675	2.35989800942912
Ccrd_v2_08159_g05	2.07436559132642	0.439461617294728	2.10568582817383
Ccrd_v2_15718_g11	3.22740629735883	3.20172942092905	2.04037239705042
Ccrd_v2_11215_g07	5.23262974584803	4.50370629140106	7.29728003744498
Ccrd_v2_06675_g03	3.31569426478996	1.26544357756659	3.08128402805427
Ccrd_v2_16100_g11	3.55989566935164	4.00381143012673	6.38429108687756
Ccrd_v2_12753_g08	3.805521832049	2.44549279837221	4.65305638755369
Ccrd_v2_10426_g06	4.16277463225562	3.36443476227312	3.13000874947655
Ccrd_v2_07076_g03	7.53445777498895	8.69671199979607	11.1907903540826
Ccrd_v2_24456_g17	2.67553833070138	2.86693345021296	1.34958700801973
Ccrd_v2_17745_g12	3.11434222510142	2.30604584216735	2.13439535821799
Ccrd_v2_08389_g05	-2.50273435376704	-1.66270221951003	3.29649443616999
Ccrd_v2_08662_g05	1.29635101118554	4.23176367726832	3.45429126513347
Ccrd_v2_08823_g05	3.75975305528153	2.21030796151236	3.71742506284791
Ccrd_v2_09070_g05	3.34792151088527	4.50940228113928	2.53437583447144
Ccrd_v2_22336_g15	7.51353054296469	9.24122653108339	10.6630499343744
Ccrd_v2_19026_g13	2.92947115221708	4.62243364820409	2.34544087418691
Ccrd_v2_09753_g05	3.24292113556967	3.75025224087607	1.21117748205686
Ccrd_v2_18612_g13	-3.13854755904204	1.02111843135621	0.494753063792482
Ccrd_v2_24529_g17	-3.22248342471978	2.28185640988732	4.59551758983543
Ccrd_v2_14643_g10	3.24116775243472	6.22240795307936	5.56761804762956
Ccrd_v2_19093_g13	-4.27407495897772	-0.569487052279847	4.38133629164625
Ccrd_v2_17558_g12	-4.00256397121101	-2.34278831724415	3.579645274219
Ccrd_v2_11462_g07	4.51321457021741	4.54252416555163	3.42192158268915
Ccrd_v2_10903_g07	-3.48279550671371	-2.6427633724567	1.81553539021853
Ccrd_v2_12035_g08	5.82163425743925	4.08222787086282	5.49055250518912
Ccrd_v2_09044_g05	5.95388870623655	6.13501991167353	3.48647449054511
Ccrd_v2_15893_g11	-4.72270003770895	1.74091571752521	1.50001037336304
novel_gene_200_5b8548b9	1.18889810967982	-0.184556617837923	-0.702178858225116
Ccrd_v2_20917_g14	7.66533213981249	4.52429629529123	4.71824908078045
Ccrd_v2_04752_g02	-4.59716915562509	-3.75713702136808	0.265880327601461
Ccrd_v2_18572_g13	3.96543799841167	6.28574737794245	4.26255130932661
Ccrd_v2_03320_g02	0.245471144321641	4.01948082744064	1.89378204088993
Ccrd_v2_21849_g15	4.39647211397424	2.90622915693336	4.68802492272578
Ccrd_v2_17449_g12	1.82082077085678	3.62299534095581	5.08214446077835
Ccrd_v2_09658_g05	-2.22960046377025	-0.524531448208818	3.706004476369
Ccrd_v2_20984_g14	3.8385039168242	6.3838332451113	6.97826723532532
Ccrd_v2_04366_g02	5.2973870748126	3.6545609284487	4.37153249820851
Ccrd_v2_21142_g15	-2.80300166579981	2.17485547878483	2.31790465294695
Ccrd_v2_13105_g09	-3.03781147105433	-2.19777933679732	1.68025403280628
Ccrd_v2_15219_g10	6.6751714101609	6.16903036424432	5.39869652710421
Ccrd_v2_13750_g09	4.68909724524221	7.5452207517058	4.04010598938946
Ccrd_v2_07755_g04	4.66507161971621	6.07341761056705	4.19533630146695
Ccrd_v2_11392_g07	1.12223601102236	1.92616785388404	4.65935149757884
Ccrd_v2_00460_g01	-2.01005438389203	1.37584586706651	1.5978343111639
Ccrd_v2_20224_g13	2.02066854989382	2.64453157964971	5.04200667339184
Ccrd_v2_19662_g13	6.99138802315075	1.63121149920774	2.2225433843502
Ccrd_v2_01186_g01	0.511552468762674	1.86584988269027	-2.07802234214814
Ccrd_v2_17215_g12	3.80680724735857	1.79528395953078	3.54538538768024
Ccrd_v2_16051_g11	0.693774259182981	-0.793726507481262	-1.39003665039076
Ccrd_v2_13475_g09	8.83162424823064	11.782855497018	11.1869610143396
Ccrd_v2_11100_g07	5.66733182241243	4.16768227899775	4.96853618269665
Ccrd_v2_03214_g02	-0.728946580545834	-0.690678455238934	4.17751858688852
Ccrd_v2_22239_g15	-4.03488015604475	-3.19484802178774	0.853425396958622
Ccrd_v2_17194_g12	0.709581994095711	4.55817806215875	5.80967551673686
Ccrd_v2_09623_g05	-0.414347739165047	1.54892536820303	4.14772612493429
Ccrd_v2_15259_g10	-0.827226533529311	3.2865844864715	-0.902450903273914
Ccrd_v2_05019_g02	1.54003894282826	4.7391259740287	2.90343898143654
Ccrd_v2_11233_g07	2.54268458403933	4.44485735433706	2.0837097109315
Ccrd_v2_10257_g06	-1.11142433291144	1.36021638526011	1.95576263357124
Ccrd_v2_14426_g10	3.13862220897737	6.07608030282321	5.84039929853745
Ccrd_v2_16342_g11	-2.21182090686764	3.53126492189576	5.32697041515354
Ccrd_v2_14474_g10	4.1761032247389	3.49755415560923	1.82360796740521
Ccrd_v2_19372_g13	-1.61539395919381	1.00931870202668	1.81091885688708
Ccrd_v2_20230_g13	-1.75289625946548	0.511091917830052	2.22037268736003
Ccrd_v2_15477_g10	-4.74379685251071	-3.9037647182537	0.75820693903412
Ccrd_v2_10704_g06	4.07063348256267	2.74262900139894	2.77449854148082
Ccrd_v2_02726_g02	-3.38489786347318	0.550592472122294	1.57750807218604
Ccrd_v2_07412_g04	3.82464679804913	2.33076435371979	5.34255526785752
Ccrd_v2_18736_g13	6.99629449650209	8.63039438578179	11.0282339108923
Ccrd_v2_00759_g01	-2.38182502942356	-1.54179289516655	2.64086887368277
Ccrd_v2_14546_g10	0.137085641683668	3.81591281302941	7.65846021399767
Ccrd_v2_11863_g08	0.748746003805166	5.11348394643271	3.10778383392224
Ccrd_v2_07793_g04	0.630076907682469	3.23743387292019	0.222445618846506
Ccrd_v2_09390_g05	0.916940922639824	4.99694342650317	4.22880702323763
Ccrd_v2_01974_g01	3.4993641240713	3.20360019399584	2.39837924892086
Ccrd_v2_11847_g08	-0.38862741434888	1.59262835254308	2.86460107095135
Ccrd_v2_00787_g01	0.00655358264119077	2.65423453191028	4.16528568485207
Ccrd_v2_20960_g14	-4.7479794461573	-0.473464705077402	1.4892386698727
Ccrd_v2_08324_g05	1.75869508910761	5.57506747941232	3.89776854915703
Ccrd_v2_24625_g17	5.0803020835308	5.362529923176	7.69012614863957
Ccrd_v2_13437_g09	6.37716643506711	5.50360406200654	3.47971324451036
Ccrd_v2_10651_g06	6.30265944848722	6.26663198328821	5.14452206297336
Ccrd_v2_20927_g14	-2.59399493972935	0.997683056508562	3.49948931205036
Ccrd_v2_02163_g01	5.99436024799994	4.63432167183395	5.60259772494624
Ccrd_v2_18557_g13	7.79478589168713	7.64101180323855	5.06853124664298
Ccrd_v2_01177_g01	4.6828323806838	5.06627235572604	3.33040306525918
Ccrd_v2_07927_g04	3.85503956278074	3.02529704559016	2.49255920116334
Ccrd_v2_01088_g01	-0.252286716341173	3.63131153311034	5.99155150161166
Ccrd_v2_21341_g15	5.09312992556112	1.15917508772847	0.0257581157548456
Ccrd_v2_11031_g07	1.0267636373821	0.864161734339918	3.45469116069561
Ccrd_v2_09324_g05	-2.65910395922971	0.979063520395985	1.05618202611793
Ccrd_v2_14997_g10	-3.19326476754976	1.75872811583132	4.40661990816774
Ccrd_v2_24673_g17	1.52386407835786	3.02718140832967	5.38252880574439
Ccrd_v2_00042_g01	-0.433397114824877	1.24819877336599	3.15015535130313
Ccrd_v2_02020_g01	1.76857772354225	5.45841101412023	3.57109864341918
Ccrd_v2_11297_g07	-3.21702615873325	1.41412364260971	3.23457058643941
Ccrd_v2_23955_g17	3.54791002794295	1.16728655760446	2.13881114921349
Ccrd_v2_00256_g01	2.63923801326861	-1.01264469056699	1.21726011852185
Ccrd_v2_11121_g07	0.111004347854502	4.6972398128283	4.00326236026449
Ccrd_v2_00878_g01	-1.83787907091679	2.22385247965784	2.26187914363973
Ccrd_v2_15586_g11	-1.87145036080417	-1.01177414872685	2.553131666563
Ccrd_v2_01282_g01	3.46782385972348	2.35427815288387	1.87666992481556
Ccrd_v2_17345_g12	5.57859703486038	4.13528414184667	5.12657071157264
Ccrd_v2_19306_g13	2.94374329617452	6.56039241579066	5.43973394627223
Ccrd_v2_09023_g05	2.91656351466163	6.19229846536305	5.61583138484348
Ccrd_v2_16182_g11	2.61746954822076	5.76915167740384	3.51700332866255
Ccrd_v2_22212_g15	-1.88510951942722	-4.7215959085636	0.00390781943350533
Ccrd_v2_19011_g13	0.507642517646299	2.13556538257312	3.96099097617315
Ccrd_v2_19350_g13	6.98281924797129	4.02050684052107	3.08554523075149
Ccrd_v2_22446_g15	4.34065530327275	6.548863168635	3.10797501396785
Ccrd_v2_13373_g09	-0.668605995169625	2.22570007819853	5.01735574958215
Ccrd_v2_09665_g05	2.16147117040942	5.20578752974091	4.13921532655795
Ccrd_v2_00909_g01	-2.67281970936065	5.41411876174873	5.94341415296279
Ccrd_v2_00295_g01	-4.20083222821197	-3.8263272325966	1.46442105503594
Ccrd_v2_08832_g05	1.64612719358168	0.971811908674842	4.5287457404578
Ccrd_v2_21702_g15	3.33381950152131	3.05884486020856	0.596488379247941
Ccrd_v2_17246_g12	3.64282656561634	2.90621762616934	2.4785227437195
Ccrd_v2_17121_g12	11.8068510655846	14.1088107665925	15.2120336731406
Ccrd_v2_19091_g13	-3.74917224907014	2.21859915531908	1.13968879312716
Ccrd_v2_04247_g02	2.77408404838362	2.10919177251865	4.99055625776567
Ccrd_v2_13386_g09	-0.898828866484519	2.89239800226535	5.55303977221955
Ccrd_v2_22062_g15	-2.76145997434905	1.38288750973807	3.4936883154625
Ccrd_v2_11828_g08	6.37491836247872	6.9914172439067	-0.181821246947419
Ccrd_v2_20071_g13	5.66421482391784	2.69918896412409	0.333626613673991
Ccrd_v2_12914_g08	6.14497671116425	8.32708421758951	10.526744020764
Ccrd_v2_23672_g17	1.3045042421635	4.72785538462405	4.74896573530918
Ccrd_v2_05062_g02	0.0660945757809509	2.62801328368852	3.74995227148855
Ccrd_v2_21432_g15	-4.03292263194403	1.69850449601111	3.2437183843571
Ccrd_v2_10442_g06	5.03253395981663	4.75473819322376	4.02890328096789
Ccrd_v2_17534_g12	-0.791962672210822	1.43666352415198	4.0733598894686
Ccrd_v2_14095_g10	2.38866844094128	5.58991308465178	4.38708205398606
Ccrd_v2_12448_g08	-3.21401330426959	0.58810761620079	3.63689019812871
Ccrd_v2_20083_g13	6.36582298802865	3.82740527368367	4.57207761362405
Ccrd_v2_21464_g15	-2.45382475328609	-1.61379261902908	5.03392929080858
Ccrd_v2_00846_g01	4.67486158586199	3.53782086368069	3.57088061357082
Ccrd_v2_07403_g04	3.22739617768276	2.47387918859297	2.10891253630399
Ccrd_v2_19228_g13	3.68866496359825	6.39631488680839	4.07911218507814
Ccrd_v2_18917_g13	1.99258931198147	3.55387088768408	5.75127289273807
split_gene_Ccrd_v2_11172_g07-g335	0.463245775475354	3.74335710991107	6.94671194969547
Ccrd_v2_00722_g01	0.202082716303097	-2.77090876654159	-1.97890933534221
Ccrd_v2_24288_g17	2.11019365456795	1.93641475818187	4.60774585939777
Ccrd_v2_24248_g17	-2.03309925526664	1.59128999254689	1.35550556394654
Ccrd_v2_07851_g04	-5.1508839456887	-4.31085181143169	-0.110014176894207
Ccrd_v2_10436_g06	1.39938175299018	1.87296495497023	4.07261819371427
Ccrd_v2_04205_g02	0.82540547422611	2.30405119478793	4.76290822132123
split_gene_Ccrd_v2_02613_g01-g146	6.07050661924106	6.20367295213194	1.04477608593161
Ccrd_v2_04882_g02	7.31419658834895	4.23563858245308	7.01652505355276
Ccrd_v2_11090_g07	-3.09229721873331	1.17718354352107	3.18315903073686
Ccrd_v2_22312_g15	-3.20360920840393	-2.36357707414692	2.68597379014576
Ccrd_v2_07794_g04	7.14061401068433	5.76842186864109	4.81034343947128
Ccrd_v2_09819_g05	5.09944076052943	6.82459201654427	8.44402197323218
Ccrd_v2_22320_g15	-0.839944275234522	0.576015589280617	2.62906676933854
Ccrd_v2_01772_g01	-0.436345166907847	4.04020187348198	3.84613811539274
Ccrd_v2_12858_g08	6.3998266663659	8.24735640139464	11.1490778477134
Ccrd_v2_03153_g02	-4.56298523486885	1.43559770701047	0.891201025863333
Ccrd_v2_24519_g17	5.8764501843896	4.04334667394649	2.6242921286576
Ccrd_v2_02885_g02	1.90584237585127	0.102586850788187	0.321725285020955
Ccrd_v2_03551_g02	0.446641043964917	3.23120212618568	3.94062919222254
Ccrd_v2_02751_g02	-3.97200579154647	0.863064620289543	1.45819486826791
Ccrd_v2_01998_g01	-0.584186729069252	2.75088650589365	3.15735198025707
Ccrd_v2_12355_g08	-0.279668905356638	3.35917890904086	2.88599646916501
novel_gene_88_5b8548b9	4.47639063433239	6.3687700689123	1.90905338535473
Ccrd_v2_03086_g02	0.819296828074665	3.67593504402801	3.95258329617285
Ccrd_v2_01485_g01	-0.175296835796147	3.02532171000409	1.54949151287129
Ccrd_v2_04347_g02	5.3715126918812	4.28866730915369	2.4930230312768
Ccrd_v2_08015_g04	1.72125586287877	4.88112375705798	5.28983349165063
Ccrd_v2_17231_g12	-1.21909961876256	2.58245780947229	4.5323271789541
Ccrd_v2_18466_g12	-4.28152012362787	-2.11411823190801	1.26640880521506
Ccrd_v2_15229_g10	5.99013178625456	5.54048686218703	4.91956033786848
Ccrd_v2_07566_g04	8.88406034318981	5.64802342221981	4.59216478277904
Ccrd_v2_10233_g06	2.80926640758812	6.79533920589898	8.6938598767547
Ccrd_v2_01085_g01	5.7730752277337	4.49277846994892	3.42419287688764
Ccrd_v2_06504_g03	3.02221854269306	1.90463928062411	0.134171584386394
Ccrd_v2_09157_g05	2.692472313685	1.76395148017083	5.22446551630283
Ccrd_v2_02647_g01	-5.17193902112545	-2.32510800968362	-0.178081138003396
Ccrd_v2_08924_g05	2.20326860085135	7.63514714726712	9.63305247958787
Ccrd_v2_13907_g09	-2.03976237742449	0.807068634017341	4.4860688358293
Ccrd_v2_00920_g01	-4.87415655223445	-1.21900196084714	0.709264581965926
Ccrd_v2_01986_g01	3.46259995424559	2.29823913185131	2.61866358950884
Ccrd_v2_23637_g17	-0.0117819667801604	3.18941659172219	3.57529108830361
Ccrd_v2_17746_g12	-3.25992497599728	-0.413093964555445	2.02530944448189
Ccrd_v2_19218_g13	4.8714463167681	4.22955791613697	3.66004854279784
Ccrd_v2_17480_g12	4.5988698908392	4.69737987103449	3.35881670147046
Ccrd_v2_03208_g02	-3.35896389531785	0.589127419520433	2.20828036007051
Ccrd_v2_22691_g16	5.94387362210836	4.65988435598018	6.62081178882002
Ccrd_v2_11914_g08	-0.188968043145845	4.37484701133646	5.82381112997184
Ccrd_v2_00367_g01	1.89539297404649	1.00494495660785	5.8363484045314
Ccrd_v2_22477_g15	-2.21861737745203	1.25697694023533	3.31303717787735
Ccrd_v2_13668_g09	3.54672867819085	4.89375309924571	2.89994089603472
Ccrd_v2_19344_g13	3.4024401107555	-1.29040060210755	2.57277352439289
Ccrd_v2_06834_g03	1.43635127527653	4.65179889454228	3.81878664019972
Ccrd_v2_16345_g11	0.0109554383442719	2.64763227957179	3.14661490731809
Ccrd_v2_16269_g11	3.67958144238435	5.68359620784362	3.83687768812537
Ccrd_v2_04983_g02	-2.16563205758376	3.51409859954106	3.4792629556174
Ccrd_v2_23452_g16	3.50432190615173	3.70760533557471	5.9594206355168
Ccrd_v2_02449_g01	-3.58252237966069	1.82077238095302	3.43378915751064
Ccrd_v2_09647_g05	5.93186832244361	6.87565320344273	9.52703459187025
Ccrd_v2_21151_g15	3.15019910402735	2.78578217746173	2.11389818583095
Ccrd_v2_11614_g07	-1.21135242209186	1.0072968289165	2.93608723023543
Ccrd_v2_18517_g13	3.51323083254295	4.78129692221067	1.46073685171454
Ccrd_v2_14909_g10	6.54029472201542	9.01524457190319	10.1189117016259
Ccrd_v2_12867_g08	-4.08580974494393	-1.91840785322407	4.15902706461965
Ccrd_v2_04771_g02	7.21838412955658	8.67082649772866	3.21368789974263
Ccrd_v2_23354_g16	0.877527297482357	4.01798086838301	4.66577140258254
Ccrd_v2_07138_g04	-4.20882063504927	0.769036509535367	2.21180909075727
Ccrd_v2_21086_g15	8.57122854687066	6.25135148050814	4.68466128624843
Ccrd_v2_16907_g11	-3.54042664383899	-0.233547519858105	3.70478872695117
Ccrd_v2_02144_g01	-4.17992198362006	-0.24443164802459	1.87593433244996
Ccrd_v2_03390_g02	2.54905793507163	3.7832775442245	5.92904978715667
Ccrd_v2_14141_g10	-6.07229216148987	-0.378026018657688	1.04774614157954
Ccrd_v2_07482_g04	9.47640193980817	6.41264958438458	7.7440393143662
Ccrd_v2_03929_g02	-0.221554671667672	4.37371196378353	6.14493453744962
Ccrd_v2_02905_g02	-2.46469205867432	3.46579867628286	3.52661967004361
Ccrd_v2_09542_g05	3.68165623397529	3.9979478959135	2.1135833470597
Ccrd_v2_17949_g12	-3.72996803817298	-0.883137026731152	1.91309822016293
Ccrd_v2_07424_g04	-1.70977051139328	1.99107817996517	2.36435822726281
Ccrd_v2_24008_g17	-0.155871379740667	2.79353315958865	3.67298630890171
Ccrd_v2_17168_g12	-1.84420176744401	2.65152353462213	3.93046680805227
Ccrd_v2_12744_g08	6.83335385223511	4.15422952056457	4.05476091661443
Ccrd_v2_19219_g13	7.69385747034027	7.75061587890999	4.99353910744788
Ccrd_v2_11740_g08	0.165824495926084	1.97568516290159	3.3411740532854
Ccrd_v2_17717_g12	6.55803768797614	4.99686835291189	8.60869384755681
Ccrd_v2_09437_g05	1.10942780387788	4.04835140131864	3.72929054301249
Ccrd_v2_20372_g14	6.25553761346807	4.46726878484502	9.06706220302729
Ccrd_v2_01769_g01	3.35676446544925	5.94428831203793	3.01999749864978
Ccrd_v2_01569_g01	-3.65635526251919	2.83505606244177	2.52834867818079
Ccrd_v2_11288_g07	-1.54086206696777	1.82843756583282	3.64885663890081
Ccrd_v2_22937_g16	4.47910909789644	5.24003431055542	3.43106500854085
Ccrd_v2_20340_g13	-1.47758879640699	-0.275166150939879	2.92435248708846
Ccrd_v2_05856_g03	4.06057715652259	7.26075064303168	4.69883456816239
Ccrd_v2_17056_g12	1.91182987748004	0.0861466544355946	0.244002089269273
Ccrd_v2_07657_g04	-1.89208520938223	-1.05205307512522	3.61615295955893
Ccrd_v2_14608_g10	5.86674108584056	7.49414876253753	8.97310109724403
Ccrd_v2_21177_g15	-3.26993214935266	3.14882354999197	1.9394743448645
Ccrd_v2_13470_g09	2.5675649870916	1.36714287570872	3.88674130162633
Ccrd_v2_22746_g16	-0.653040383582992	5.27790415317854	6.34638137745132
Ccrd_v2_21854_g15	4.20714540355375	3.93543823694784	3.18973402831735
Ccrd_v2_19170_g13	-1.22948010561537	-0.389447971358354	4.20855210857275
Ccrd_v2_05131_g02	3.74244578547694	7.40869501990873	5.55476384997777
Ccrd_v2_16495_g11	5.8270894066845	6.20305389932277	3.78752612828264
Ccrd_v2_10396_g06	-2.84958017467264	0.885264837856267	0.0281099756539988
Ccrd_v2_23588_g17	4.44348122522504	3.04004546044529	4.72072227483652
Ccrd_v2_06209_g03	-4.75986332752839	-2.59246143580853	2.87109889594189
Ccrd_v2_21394_g15	4.61351117872954	4.52679455999655	3.25443855129066
Ccrd_v2_12776_g08	4.76502058022733	7.01508130840725	5.17355913970485
Ccrd_v2_05765_g03	-1.24928452422321	0.449790268327156	5.17958193878023
Ccrd_v2_04790_g02	3.42304709592221	0.897701552474229	1.70053306622122
Ccrd_v2_00699_g01	2.4989109942429	0.945076481076254	3.61788052545439
Ccrd_v2_04538_g02	3.71962061266658	2.72826804255962	2.14635875843623
Ccrd_v2_01905_g01	4.66120235480143	5.24643158173736	7.72814712248534
Ccrd_v2_16307_g11	4.09835724417087	5.57737809878183	2.02857329867556
Ccrd_v2_01247_g01	3.31302865666698	5.72221940695219	3.87992402331546
Ccrd_v2_17648_g12	0.689637867923809	3.71098097086412	2.61857722677962
Ccrd_v2_19158_g13	2.70866402983836	0.455940879034181	2.56878354835278
Ccrd_v2_10143_g06	4.56993692958511	6.13072467136677	0.0563353165564233
Ccrd_v2_11569_g07	2.76533987280531	4.15413997439889	6.28433174735231
Ccrd_v2_07996_g04	-1.52518920459473	3.18125912105044	3.31471704082796
Ccrd_v2_18015_g12	0.749212183002775	4.00823608760664	3.7595008023684
Ccrd_v2_17169_g12	-2.05870008718896	2.49717095665448	2.20036831074761
Ccrd_v2_05791_g03	1.12065209122437	-0.0213746490638386	-1.85866951059947
Ccrd_v2_02779_g02	6.09690270143559	5.08538534888493	4.85372202065085
Ccrd_v2_04149_g02	2.60471726312932	1.56572776146567	0.354984511576359
Ccrd_v2_12446_g08	4.56210626648744	6.24528435139518	2.9628698630279
Ccrd_v2_02749_g02	5.10193501232622	5.10039770484596	1.41089886379237
Ccrd_v2_04639_g02	-4.80400285312241	1.05177406863223	1.92606169831074
Ccrd_v2_12782_g08	-1.22160471733399	3.24188206174333	2.63571340462966
Ccrd_v2_00724_g01	-3.40023296988674	1.61854406082477	3.06008849059665
Ccrd_v2_22415_g15	4.08998829996622	1.83909419799332	3.27520126141588
Ccrd_v2_00825_g01	-2.90080585771158	3.45531559305633	4.38669758542142
Ccrd_v2_14449_g10	0.635199961905121	3.00148160073988	4.38636944700293
Ccrd_v2_11367_g07	4.59441597439561	4.40115467346299	3.58024712132659
Ccrd_v2_07095_g03	7.23724050810583	9.20135605913224	6.95522209136571
Ccrd_v2_12763_g08	4.50501104143315	5.69371805370844	8.59704943622282
Ccrd_v2_09088_g05	2.25498021939687	6.25505334974135	5.09665441688075
Ccrd_v2_09696_g05	1.30912549797917	2.11169428390644	5.84717409189356
Ccrd_v2_13030_g09	0.980732552548948	0.00718224195424705	3.81898134472983
Ccrd_v2_22277_g15	0.50141937408857	3.27012005972457	4.50046742694052
Ccrd_v2_23540_g17	-2.87084918100519	2.64853549324237	3.91479712672945
Ccrd_v2_23374_g16	-3.68271005522111	-0.888785237026197	2.22153064127682
Ccrd_v2_17021_g12	5.7263214810935	-2.49330752317969	2.08192078621246
Ccrd_v2_20296_g13	5.36942367441388	4.32638061017161	4.2938183588535
Ccrd_v2_22736_g16	-4.3108972820294	-3.47086514777239	1.60512590242541
Ccrd_v2_24763_g17	4.11365282071142	3.93823340389605	6.60764275236171
Ccrd_v2_00047_g01	-4.11663573888609	-0.181145403290615	1.39067064994419
Ccrd_v2_24499_g17	3.14657372544365	3.0250768991236	6.18564424361364
Ccrd_v2_18365_g12	-2.91777185304588	-2.07773971878887	1.6247762570515
Ccrd_v2_11941_g08	0.385034704901284	2.15797836820634	3.79218109925217
Ccrd_v2_10622_g06	-3.91352238004452	-3.07349024578751	2.56544657404807
Ccrd_v2_03549_g02	1.74133150309036	3.52005726352982	1.47582272975677
Ccrd_v2_08025_g04	0.722350762572512	4.28167344769559	3.75715857044674
Ccrd_v2_18999_g13	0.753504110717598	3.72026552565032	4.46320276365384
split_gene_Ccrd_v2_21746_g15-g644	0.664938754619075	-3.04989173383575	-1.83203974403489
Ccrd_v2_05551_g03	1.60811659368664	0.326885792710648	-1.66550345465916
Ccrd_v2_19419_g13	0.643861785074562	1.79916227749051	5.21818682303005
Ccrd_v2_14988_g10	3.53476692977511	2.18492262077001	2.7086736152691
Ccrd_v2_07873_g04	4.30376843355661	2.55260939452437	3.34960977220161
Ccrd_v2_05126_g02	7.86044597872491	7.60932071139902	4.72309075103007
Ccrd_v2_22166_g15	-4.25153231102068	2.92836259496067	2.31242034622441
Ccrd_v2_11162_g07	1.69544229336091	5.52368151535475	2.98449030245663
Ccrd_v2_06353_g03	-1.81216166508528	-0.972129530828272	2.91498446722437
Ccrd_v2_07125_g03	1.90935161186249	2.41704482898458	-1.30049347779176
Ccrd_v2_11023_g07	-0.643509085832011	2.95164705840896	2.87888306888036
Ccrd_v2_22134_g15	3.04654356884346	1.28956713766152	2.64151142720672
Ccrd_v2_08148_g05	6.15137060753175	8.14137741480546	9.67057490516684
Ccrd_v2_12492_g08	0.862345135804439	3.26530919566194	4.9859535477749
Ccrd_v2_04594_g02	6.62662868929262	8.58798259755238	10.325037805989
Ccrd_v2_20661_g14	5.44643355408206	4.05407944680426	3.7493924371384
Ccrd_v2_19832_g13	-3.76576875960083	2.63002274118246	1.52379439442391
Ccrd_v2_20651_g14	3.76841007186973	7.16933637510524	6.45369476261399
Ccrd_v2_10383_g06	-3.34149280443867	1.32641391279075	1.92123748635661
Ccrd_v2_07290_g04	5.58277606429003	4.15418293175421	3.34963341463967
Ccrd_v2_10454_g06	-4.49551954021625	-1.22709828601435	0.961184267257725
Ccrd_v2_08419_g05	-1.83043750369671	0.32730045191088	1.73808943162505
Ccrd_v2_22789_g16	3.76313183956546	7.47795518373774	5.0724066760051
Ccrd_v2_17302_g12	-1.41208811218409	-0.113376963793621	3.3746945011265
Ccrd_v2_21931_g15	-0.121721183296795	4.22616860943299	4.37421869289982
Ccrd_v2_21435_g15	2.49331798567772	5.44183343585892	-1.76701486892816
Ccrd_v2_13810_g09	2.1041053562066	-0.616716014235847	-0.422763228746627
Ccrd_v2_09976_g06	2.39621496317315	2.98114235477701	1.47134684777337
Ccrd_v2_05249_g03	-3.53352047918669	1.56302191134619	1.36267267266808
Ccrd_v2_22182_g15	0.627886218925356	0.808524369761449	-2.10055793989324
Ccrd_v2_11561_g07	5.30872262057233	8.03905887195738	5.56278308443916
Ccrd_v2_05210_g03	5.79969673883032	4.55333535437232	4.92367428133919
Ccrd_v2_08710_g05	-1.85652897881284	2.43656401766086	3.7425843896195
Ccrd_v2_00313_g01	5.05103751455153	4.56979081319336	7.37736640956782
Ccrd_v2_21859_g15	-3.67830591835049	-2.83827378409348	3.60716191990605
Ccrd_v2_02306_g01	3.85837932877572	4.00801548457522	2.7818779703065
Ccrd_v2_06208_g03	-2.78378460362821	-0.174481578993588	3.44951075856232
Ccrd_v2_16554_g11	-5.26076156346107	-0.711926401932341	1.15666196534405
Ccrd_v2_08639_g05	1.90825044631062	5.00681562332048	8.32264262117663
Ccrd_v2_15868_g11	3.26815683228267	4.49895097461356	2.58498510278315
Ccrd_v2_05427_g03	1.69437036951234	1.79076599915958	4.11164269369718
Ccrd_v2_06956_g03	2.6105378531293	3.69319569386752	1.03601141800592
Ccrd_v2_03428_g02	3.6482677213574	5.79407228318289	3.57067778159122
Ccrd_v2_13850_g09	-3.91240910674493	-3.84452193175866	4.57765180576145
Ccrd_v2_16188_g11	2.39993629702032	1.78542567480182	4.677836037928
Ccrd_v2_10476_g06	-2.60023027232418	3.80357739637126	5.66542801921753
Ccrd_v2_00550_g01	0.770357857546174	-0.603557717559647	0.0771416039197214
Ccrd_v2_03572_g02	1.44167777752324	1.83369976502416	4.97212527542337
Ccrd_v2_07985_g04	5.50409437489424	5.48523989443782	3.8066705485176
Ccrd_v2_08456_g05	0.769033272608028	2.35432918998095	4.10780904383789
Ccrd_v2_01120_g01	3.33340155434433	5.13290261993142	7.21064351931195
Ccrd_v2_19646_g13	5.10737894796359	5.85277971027026	3.94152530577698
Ccrd_v2_24022_g17	15.8176526907824	16.0074431345225	13.5677114681938
Ccrd_v2_15083_g10	1.90923765301253	5.20549053608192	5.28163448772983
Ccrd_v2_01549_g01	5.40980858782072	3.73057976220522	3.98450468761492
Ccrd_v2_15963_g11	3.29749869517331	2.55417769886056	5.29334080569387
Ccrd_v2_06429_g03	-2.60377793970074	1.33171239589474	3.81812487676774
Ccrd_v2_07525_g04	7.53845026383258	8.85416654887191	10.7724525160971
Ccrd_v2_24701_g17	5.16145129439395	0.974099212730747	2.08636817204393
Ccrd_v2_22357_g15	0.0976948062603786	4.55457893214888	3.67586045390789
Ccrd_v2_20965_g14	2.24369156964823	3.08372370390525	6.80293374188273
Ccrd_v2_22383_g15	0.931283157590184	4.45598391466278	6.9248905368519
Ccrd_v2_17202_g12	0.290379336621884	3.36313410782628	1.87745604583418
Ccrd_v2_04543_g02	-0.45940561852784	2.67050429357905	4.47701890542647
Ccrd_v2_20877_g14	5.89557843194603	5.82270770645428	4.85513997057368
Ccrd_v2_19951_g13	2.87232577249915	4.45400034521202	2.42878331659595
Ccrd_v2_24564_g17	-2.53618944998588	1.3762731790787	2.75268806766595
Ccrd_v2_09794_g05	-0.954182495480491	1.89587423858426	3.47356341082996
Ccrd_v2_00210_g01	-3.09709555249044	-2.25706341823343	2.03476589513065
Ccrd_v2_06614_g03	1.77215892335138	4.85784255338727	3.46924258028387
Ccrd_v2_11678_g07	4.37162253275956	3.23476902241154	4.42196742029203
Ccrd_v2_06529_g03	1.22272977270931	4.24181749267784	3.77204328510139
Ccrd_v2_18905_g13	-3.73815012130166	-0.649748276669736	1.55603208819824
Ccrd_v2_09344_g05	-0.106018499654501	0.074727379859239	-2.3827886179357
Ccrd_v2_14193_g10	3.46753174409991	4.49533454200702	6.69929027142718
Ccrd_v2_15057_g10	7.08530532774674	7.16693568219589	5.4987180103509
Ccrd_v2_05552_g03	-4.10829375909531	-3.2682616248383	0.421183293134783
Ccrd_v2_14295_g10	0.331684766211857	1.82596049728707	3.74491449114591
Ccrd_v2_00345_g01	5.7707289529748	3.35120406464906	2.57767422439113
Ccrd_v2_06990_g03	-1.45425659396931	2.92618189933738	4.14192761616118
Ccrd_v2_24813_g17	7.46661831255128	8.04446421767044	4.20856074747492
Ccrd_v2_11864_g08	-3.38643182963672	2.6718676719393	3.17147032951767
Ccrd_v2_03685_g02	-1.79064043064657	1.31609057026403	1.79019692135028
Ccrd_v2_18841_g13	5.01365785269959	3.54202903614928	4.79990458418973
Ccrd_v2_08777_g05	-4.46693363233919	-2.29953174061933	0.840407735689653
Ccrd_v2_13798_g09	6.66835325518233	5.42513769702973	4.49996100744313
Ccrd_v2_20375_g14	-5.16256938996773	-2.61582051491425	0.560503585797968
Ccrd_v2_20479_g14	3.20512672729782	2.96853150490924	2.00990351670652
Ccrd_v2_03523_g02	-0.150646617744941	3.35910762298368	5.68121163563382
Ccrd_v2_12569_g08	-2.7416792496215	1.32802243981661	2.80953415316518
Ccrd_v2_13851_g09	4.2863923903934	5.94717765001332	3.62922503497387
Ccrd_v2_01010_g01	3.62739404729671	4.28183556830401	7.31035818338029
Ccrd_v2_10005_g06	0.880993253922681	1.0002417086441	4.08124334495763
Ccrd_v2_20160_g13	-1.30378648666263	1.83185660300825	3.48870610258431
Ccrd_v2_24640_g17	5.32065254458774	4.10893502379828	4.97533136651906
Ccrd_v2_19760_g13	4.03252587678968	8.07457458350923	8.8559458102254
Ccrd_v2_08886_g05	1.63908928798815	3.68653811047898	1.74966957520591
Ccrd_v2_16733_g11	4.4419750882318	2.40063473985571	3.83745339757594
Ccrd_v2_02810_g02	6.40943806565588	4.57381573405159	3.8862841151076
Ccrd_v2_15603_g11	1.31275884371773	5.78556191327351	3.79774208692002
Ccrd_v2_12814_g08	3.23616028657878	5.05811373237965	2.22225234436493
Ccrd_v2_15201_g10	3.43973485739543	2.79177820566548	0.412585634081282
Ccrd_v2_12652_g08	2.76659860386612	1.43794493176673	-0.885687228291381
Ccrd_v2_18749_g13	-3.81101984069573	-0.319518923154563	2.39147120040343
Ccrd_v2_00669_g01	3.79975011596256	4.18884907130939	7.47519202532523
Ccrd_v2_04556_g02	-1.92191988505312	2.34816275413283	4.327834712937
Ccrd_v2_18300_g12	2.11189046501589	1.71448171388966	-0.982584573951697
Ccrd_v2_12143_g08	4.38343694925622	1.6864008194827	0.104038069673751
Ccrd_v2_23211_g16	-0.0883115374500154	1.22054533659286	5.87021681864427
Ccrd_v2_01083_g01	1.33798702697825	3.84613015274518	0.768094721922232
Ccrd_v2_06227_g03	0.790893668630083	4.04944828449824	3.67698721695346
Ccrd_v2_19458_g13	8.71681775042492	6.04675557143448	3.60390150854384
Ccrd_v2_16701_g11	-0.618476704327677	-1.94214438186543	3.62829260995736
Ccrd_v2_20719_g14	4.19907832096388	1.87995765128285	1.83778042548547
Ccrd_v2_15867_g11	-2.77282351713478	0.534055606846101	3.68043450890089
Ccrd_v2_11590_g07	3.22040852874921	2.03382693771013	2.68639475228974
Ccrd_v2_03728_g02	4.69078624773655	4.76220791156656	3.6394908391862
Ccrd_v2_14984_g10	-1.61268238579802	1.93404775379342	2.599535345059
Ccrd_v2_04671_g02	-3.38028615456737	-2.54025402031036	2.90478775953948
Ccrd_v2_08518_g05	2.92839323799495	-2.2948569377923	-1.96895087888052
Ccrd_v2_12346_g08	-0.0603834754980996	5.39496822885181	3.12342340267427
Ccrd_v2_13967_g09	0.766119651651631	3.60536491517401	4.06047092144089
Ccrd_v2_06812_g03	-5.61461667852393	-4.77458454426692	-0.0852632831961427
Ccrd_v2_19197_g13	1.68066515910746	4.99137122093134	4.62539044628859
novel_gene_394_5b8548b9	5.24274187901879	3.90714741483013	6.04574393267237
Ccrd_v2_14667_g10	3.35367233168866	4.72903560021614	2.69296655982062
Ccrd_v2_18018_g12	3.86734579064709	2.9471777321268	1.2238832944743
Ccrd_v2_22469_g15	2.19280490857916	5.29140104825326	3.60430714732369
Ccrd_v2_13709_g09	1.76803955271317	4.39550335381409	5.61739276053079
Ccrd_v2_23958_g17	2.73376687896714	2.59059088288382	6.15731255378807
Ccrd_v2_13476_g09	5.26699292449684	8.4467949395551	7.56499875454276
Ccrd_v2_00338_g01	6.70716089409872	5.24951232209762	5.86678950182729
Ccrd_v2_17275_g12	3.84474284026861	3.47075155387878	2.64912982459935
Ccrd_v2_23812_g17	0.983389903029993	4.0315814170478	4.37770277241159
Ccrd_v2_15401_g10	7.16650770756302	8.49041015734481	10.8333090891976
Ccrd_v2_03894_g02	0.649575371564928	3.25374919392799	5.48966949256152
Ccrd_v2_11558_g07	3.28850346568711	1.7481331536004	3.5075045941369
Ccrd_v2_02912_g02	6.31704683661299	4.42564659448261	8.07154594575388
Ccrd_v2_10130_g06	4.02751200053887	4.56243649837256	2.87840860639619
Ccrd_v2_08157_g05	0.855048886506044	2.97318191782533	4.6206501781156
Ccrd_v2_22241_g15	-4.03390172600325	0.240613015076652	2.53437701573617
Ccrd_v2_17712_g12	3.23691102372086	0.71628527472116	2.89722424455111
Ccrd_v2_16754_g11	3.23629254814723	2.63884181698038	2.13514244758363
Ccrd_v2_21181_g15	2.25671929789795	0.770825227096093	1.86567443131342
Ccrd_v2_03234_g02	-4.4453178656575	-0.975386675587213	2.50007577925287
Ccrd_v2_00864_g01	-4.60079782554853	0.301196796378973	2.49772287874812
Ccrd_v2_00652_g01	9.6258372671488	6.73046693069826	3.66986435679814
Ccrd_v2_14947_g10	-3.39864519392929	0.771469851410229	1.57890810039975
Ccrd_v2_04933_g02	6.38642468962569	4.99276032922002	5.67455141767952
Ccrd_v2_22308_g15	-3.22959738049199	3.36258615285027	4.27250492369996
Ccrd_v2_24070_g17	0.922011830306455	-0.111079513365125	-0.959599676501452
Ccrd_v2_10702_g06	8.56100449438531	11.8439017228137	7.04501433313542
Ccrd_v2_11168_g07	0.977415164569887	3.9302008600311	0.985529187800181
Ccrd_v2_01893_g01	4.77224319827668	2.88456033891919	6.33831829949383
Ccrd_v2_21466_g15	-2.31829824381063	-1.81045583995372	3.90261438425887
Ccrd_v2_02042_g01	-1.00388826802871	0.518127780895682	2.13333801415438
Ccrd_v2_20954_g14	-0.352501811103213	1.73938912433064	4.1084268454333
Ccrd_v2_22738_g16	-1.61301267620055	5.58128919743499	4.24484015355366
Ccrd_v2_06886_g03	2.20091437672657	1.05292618994333	-0.544583083568575
Ccrd_v2_13050_g09	3.02707679483106	3.64874595658284	6.49124997538689
Ccrd_v2_23677_g17	3.13131284041123	1.63801037639256	0.222543384350198
Ccrd_v2_07026_g03	-2.23890996916061	3.82748568558533	3.81052684328148
Ccrd_v2_16594_g11	0.212881327112337	3.0826557153614	2.73596979321347
Ccrd_v2_22669_g16	0.388677806218506	1.23371252161001	-2.9176621576871
Ccrd_v2_05560_g03	4.21303065536727	4.97724657054111	7.65973999643589
Ccrd_v2_21587_g15	4.59607562636956	4.74054087136108	3.36424086697093
Ccrd_v2_09279_g05	8.86455444898573	6.43905366874407	6.56087864032297
Ccrd_v2_10405_g06	1.51193595366562	6.27261020707564	4.33438101402555
Ccrd_v2_07230_g04	3.90560154362084	4.17655072790274	6.63035801204582
Ccrd_v2_16485_g11	4.13081348995842	1.28300488311083	1.54862626467492
Ccrd_v2_21514_g15	1.45540722842477	4.32890627916796	3.24248771223733
Ccrd_v2_02741_g02	-0.390275985427461	2.65391706335789	2.43806799289265
Ccrd_v2_23661_g17	0.971486597961603	3.77907428883571	4.24319891651087
Ccrd_v2_20135_g13	-2.29832352158337	1.11324145419135	2.87664853106536
Ccrd_v2_11035_g07	2.8307307414178	5.5111744353922	7.03226236537236
Ccrd_v2_10798_g06	2.29364124365857	0.655695036459422	1.30118008589607
Ccrd_v2_10168_g06	0.769007077910608	3.43454351287932	4.1814880544003
Ccrd_v2_00022_g01	0.837252409282921	3.937513623853	2.13418585094925
Ccrd_v2_03570_g02	1.57447379853929	3.67356096947499	4.9402091218616
Ccrd_v2_14022_g09	6.2921879727979	5.64828833381676	4.28070601629054
Ccrd_v2_12524_g08	-4.06201021082454	-0.25988929035416	1.26487735503165
Ccrd_v2_06592_g03	3.42020342380801	5.07256290016479	1.59576873030939
Ccrd_v2_09544_g05	-4.06909047533021	-0.260851798230599	3.32015747705327
split_gene_Ccrd_v2_19128_g13-g603	1.09347219719602	3.05327950696161	5.56283314630956
Ccrd_v2_12928_g08	2.11449646138173	3.3062172606355	6.04524188530302
Ccrd_v2_07470_g04	-1.57300142105668	2.8352585245784	2.44863223878184
Ccrd_v2_19257_g13	-0.347084161416027	2.2912757123367	2.95333440144407
Ccrd_v2_03341_g02	1.22177269712401	3.33865105321949	0.402496646956022
Ccrd_v2_03148_g02	-2.38180096159006	-3.17316777028401	2.84266095555685
Ccrd_v2_05255_g03	7.73705997015035	9.83508573851051	11.3896593177153
Ccrd_v2_24689_g17	1.14621012053542	2.48203690155904	4.24253104391956
Ccrd_v2_13871_g09	3.44411430174393	1.88413636445138	1.36473099961731
Ccrd_v2_18347_g12	4.93366187696524	3.57968461583606	3.91882695718444
Ccrd_v2_08982_g05	-1.68325972217117	2.18855618255277	4.12099063813305
Ccrd_v2_10672_g06	-4.1948814440914	1.06317470510199	3.08810065026621
Ccrd_v2_21902_g15	3.67226208266696	3.82775933962803	2.65147822716409
Ccrd_v2_00454_g01	1.67714246558125	3.81464689624262	4.73901176040762
Ccrd_v2_06768_g03	2.40005216054902	5.37398742941578	5.10925352765075
Ccrd_v2_13722_g09	11.0044831992749	10.8262062610742	5.0149651670617
Ccrd_v2_15187_g10	0.440738004650448	5.01311059702785	4.98509144842173
Ccrd_v2_06213_g03	-4.08769685448819	-0.780817730507311	1.04339473701715
Ccrd_v2_11376_g07	-2.79942446564686	2.97012453046963	4.63112224057105
Ccrd_v2_11745_g08	3.59764928177405	6.24235142209438	3.91370223135753
Ccrd_v2_18691_g13	3.41797163997356	0.844292887097231	3.83438106214288
Ccrd_v2_23484_g16	3.28132478041146	4.37316200315945	6.83260300751373
Ccrd_v2_21786_g15	-1.93044568308099	2.23966936225853	4.02058672431765
Ccrd_v2_15071_g10	0.413141449194691	3.43580823494928	2.38261233550926
Ccrd_v2_06656_g03	-2.70036101970838	1.99063594564509	1.96206856885202
Ccrd_v2_08654_g05	-1.26768658402392	1.78993346770683	3.50647398230084
Ccrd_v2_06302_g03	4.67206370780772	4.21958460323885	3.23162034633331
Ccrd_v2_19619_g13	-3.83525194160257	0.315697695224442	3.73043285833388
Ccrd_v2_20940_g14	6.63429620064927	4.4828307894375	2.51448928650926
Ccrd_v2_19738_g13	2.37408959779849	5.72103480138422	4.68483367580519
Ccrd_v2_15268_g10	6.06623955455074	4.17236487213029	3.14629712245221
Ccrd_v2_18804_g13	2.6508782277238	2.20149433025071	1.69629688882949
Ccrd_v2_13756_g09	0.250566073907976	2.84479752189189	4.3445388619356
Ccrd_v2_11967_g08	0.361154404469281	1.8608465624959	3.46907250305432
Ccrd_v2_10738_g06	1.23558604045522	4.25530017515267	4.82149978223065
Ccrd_v2_23945_g17	4.66897586854543	3.42505565912719	2.49868679945969
Ccrd_v2_17840_g12	-4.55550482902221	-1.70867381758037	0.722513136745838
Ccrd_v2_17117_g12	-0.847704353997894	0.0171384935480434	3.78105056946791
Ccrd_v2_12028_g08	5.55454211326341	3.82405879925148	3.16279349833597
Ccrd_v2_13556_g09	-4.42649876793995	-3.58646663368294	3.41569756253289
novel_gene_618_5b8548b9	5.44522549001568	3.89307273159845	3.55207803976309
Ccrd_v2_17127_g12	-4.42476277628864	1.08245670506757	1.2128304782185
Ccrd_v2_08076_g04	4.29174127984628	4.77884348844439	3.10843213599358
Ccrd_v2_17799_g12	4.77887850524644	6.60046006773652	7.97753316096741
Ccrd_v2_14447_g10	6.0307830153565	4.11233000344386	5.0136795719195
Ccrd_v2_21456_g15	4.32244209018822	3.56230646335496	6.21679654952183
Ccrd_v2_20932_g14	-0.175837380847229	-3.12778040128847	-2.93382761579925
Ccrd_v2_01355_g01	5.16316694916166	3.47753219495163	3.18367180709786
Ccrd_v2_20646_g14	-2.15588605989648	-3.21138060290641	3.31317347836545
Ccrd_v2_21170_g15	1.13440742946159	3.19906873996418	5.08287177944201
Ccrd_v2_04390_g02	-1.14602218896771	3.68663256867206	2.66958539250033
Ccrd_v2_12677_g08	-1.69768768149592	1.46771286320742	2.27090724550865
Ccrd_v2_05387_g03	-3.96719766673933	1.069955103177	2.43784991002058
Ccrd_v2_01669_g01	-2.44501885591075	-1.60498672165374	2.23196133676508
Ccrd_v2_24010_g17	3.29258761316411	2.66004542498955	4.91321040926328
Ccrd_v2_00253_g01	3.28976494174133	1.2500323996008	2.42789328403411
Ccrd_v2_00388_g01	0.46351248688548	5.31403274437992	5.25988319409489
Ccrd_v2_20517_g14	2.0102544913317	5.48984165315881	-0.898820527072173
Ccrd_v2_11870_g08	0.383027168882438	4.78846470049445	4.57909171638847
Ccrd_v2_13958_g09	-0.497566602718895	-1.2481011800782	-2.93646973617565
Ccrd_v2_22705_g16	0.1305225017423	3.37331626018397	4.18862537933781
Ccrd_v2_06645_g03	3.7162973975439	3.12027433876106	2.58981560897467
Ccrd_v2_03074_g02	0.223029023647776	2.65471450177572	-0.00446175273823017
Ccrd_v2_00089_g01	2.18230383158956	5.15241967080509	5.04619076213375
Ccrd_v2_00586_g01	6.16118613567664	7.57539772286167	9.94742824821414
Ccrd_v2_11446_g07	-4.66635936685361	-0.294492612809116	2.43534393336241
Ccrd_v2_21048_g15	-1.15659594431573	1.47299239155852	6.79993266370656
Ccrd_v2_00765_g01	6.10604428845462	4.46451629014481	6.07007678613163
Ccrd_v2_02137_g01	1.81356746443427	-0.264737313532939	-0.778426985947469
Ccrd_v2_21273_g15	3.72975000238165	3.97889005816718	6.49460577623001
Ccrd_v2_02799_g02	-0.799181746459549	0.24987445159542	3.48726722064953
Ccrd_v2_19258_g13	5.54193571517882	3.83023028642528	4.88579499503205
Ccrd_v2_10513_g06	5.58765963673716	5.22376177258815	4.21550791418892
Ccrd_v2_03020_g02	-2.63973925115092	1.08969916585025	2.46951941330277
Ccrd_v2_21841_g15	-0.486381321422459	2.40891785633218	2.20115105464971
Ccrd_v2_12321_g08	6.39149767171994	4.61687900341969	7.02025102763968
Ccrd_v2_09563_g05	0.853045727490462	3.15325981151973	5.82329003086687
Ccrd_v2_13563_g09	-5.16703870903427	0.368201310199425	2.74533144316616
Ccrd_v2_09640_g05	-2.21427314242062	1.43482882543426	3.58893202519888
Ccrd_v2_08083_g04_Ccrd_v2_08084_g04	2.50320142139903	3.49316553592932	1.52984133067182
Ccrd_v2_13145_g09	0.162786990474206	2.31270862391282	3.68273032730894
Ccrd_v2_03308_g02	5.73870051687845	5.5127271988258	2.10178662753657
Ccrd_v2_23947_g17	0.0674323794911847	5.14756579481069	3.37728424357953
Ccrd_v2_08013_g04	0.96702016056893	-2.96870134297939	-0.25173035440175
Ccrd_v2_19499_g13	5.67743344143013	6.14888606215329	4.56658541797596
Ccrd_v2_16434_g11	-5.02192714896753	-0.437584229858947	3.10366149042916
Ccrd_v2_15421_g10	6.32363987832288	4.08068448402136	5.82202847711017
Ccrd_v2_00881_g01	7.34405295981087	8.13128880679576	6.06294033092808
Ccrd_v2_07550_g04	-1.2903422188067	1.7168032360983	3.78446141082992
Ccrd_v2_15555_g11	0.949298306703159	-1.91020266169909	1.74682523159391
Ccrd_v2_09962_g06	-2.99901779505988	3.35614209749052	2.96173024523496
Ccrd_v2_08279_g05	12.3323462468797	11.822122092768	5.03513923419174
Ccrd_v2_14093_g10	0.942910600530578	-2.06413915048609	-3.07198388912512
Ccrd_v2_03399_g02	2.64484223393413	4.97528660377696	5.71420958420306
Ccrd_v2_16043_g11	-2.3717909500837	-1.28495893953206	4.26746428448959
Ccrd_v2_03287_g02	-1.96781253554548	2.20230250979404	4.60521214078437
Ccrd_v2_18969_g13	1.98511902126788	0.90812264430998	1.00361764599042
Ccrd_v2_00862_g01	0.186193141825369	2.75143132670882	4.03760853146217
Ccrd_v2_03355_g02	3.81608654629953	5.76915159105625	3.54560696228099
Ccrd_v2_20892_g14	0.62004363945399	4.05341360009922	2.6221409993408
Ccrd_v2_14212_g10	3.54135359378469	2.32520075504145	1.93228512196764
Ccrd_v2_01994_g01	4.89821709616563	3.38653808465937	1.56846016198319
Ccrd_v2_23416_g16	2.11951535110818	5.22618590944757	3.57522108545421
split_gene_Ccrd_v2_23944_g17-g693	1.43614578683832	-0.236448685529979	-0.0690145205734928
Ccrd_v2_18892_g13	-0.570999516252554	3.84323825896385	0.893133715148426
Ccrd_v2_05154_g02	0.60630662905645	-1.29131635512083	-1.37008699688073
novel_gene_237_5b8548b9	3.21501811403185	5.36274956510997	1.31291224390995
Ccrd_v2_07331_g04	3.02353022785824	4.70364129728334	2.37614328137639
Ccrd_v2_00469_g01	5.0948013467832	3.53321958553206	0.842613904723362
Ccrd_v2_18254_g12	0.549233385432299	1.69191542098748	3.63011295333279
Ccrd_v2_00169_g01	0.187147681474847	-2.34430581559292	-2.1503530301037
Ccrd_v2_00095_g01	4.54721950329244	5.92725489949645	4.13280132586024
Ccrd_v2_19526_g13	4.83134122936348	7.72928287907892	2.34261876159216
Ccrd_v2_20824_g14	3.88471858017851	8.18170764221717	7.41432004262353
Ccrd_v2_04302_g02	-2.538380712148	-0.411262374450443	2.8345068295573
Ccrd_v2_16562_g11	5.02850324852836	3.41801643778738	5.34652345577657
Ccrd_v2_18852_g13	-0.672941426488837	2.32261574846679	3.1274177994841
Ccrd_v2_08052_g04	1.9633989711334	0.0906275338614425	2.86051157777255
Ccrd_v2_18730_g13	6.27158161945913	4.65199666008333	4.75732066653062
Ccrd_v2_08421_g05	4.94053188231765	4.11873562189635	6.64026925167795
Ccrd_v2_00572_g01	-6.55362865148643	-2.18176189744193	0.677286007931884
Ccrd_v2_11861_g08	0.486898001282992	2.94375734055443	4.86263011729177
Ccrd_v2_08306_g05	3.95536777000003	7.01091035845452	5.90200282354309
Ccrd_v2_15120_g10	-4.47704771010339	0.500809434481251	2.83904238407055
Ccrd_v2_00614_g01	6.56929889966342	5.21966037384506	6.15023187127058
Ccrd_v2_15286_g10	-0.238576601119784	3.21515742372976	5.94190349028336
Ccrd_v2_24534_g17	5.97254704554044	4.32168816280009	4.69975661266344
Ccrd_v2_07383_g04	-1.72524854585223	0.398954639027675	4.32933381569093
Ccrd_v2_09622_g05	7.38180307137245	8.02767916370056	5.72517546468268
Ccrd_v2_09641_g05	4.494351719658	3.05940806327285	4.92546057167645
Ccrd_v2_06453_g03	3.10752864066509	4.70643624557625	6.25083012630375
Ccrd_v2_03200_g02	10.5669106896557	8.60156252790077	9.30961781170132
Ccrd_v2_14828_g10	0.379126640415713	2.81252899153366	4.8790333292429
Ccrd_v2_15915_g11	7.86085642869579	9.17831673555969	6.69758248258554
Ccrd_v2_23024_g16	0.117183620307606	2.25907536500192	4.37141721890413
Ccrd_v2_05640_g03	-2.88619174291759	0.615096400494573	2.84508367810377
Ccrd_v2_21826_g15	2.92280455864689	5.81129040879299	9.32986162788835
Ccrd_v2_20743_g14	-3.11386523017195	3.83669117079986	5.89476574857373
Ccrd_v2_18766_g13	0.416380417721643	-2.5122698339402	-1.3050526706455
Ccrd_v2_21889_g15	1.91771865369876	0.475044674992209	0.584038187643853
Ccrd_v2_00989_g01	6.90700523769107	5.30530158480855	6.72393261393956
novel_gene_495_5b8548b9	-3.86920185646595	3.88929105406287	3.6236268880718
Ccrd_v2_06582_g03	4.80260515350774	7.74010223416331	4.97359717869472
Ccrd_v2_13277_g09	4.86485729249111	3.66212755024394	3.32725408909496
Ccrd_v2_12676_g08	5.5626790102101	8.61067944271488	9.83023011947315
Ccrd_v2_05836_g03	1.11245032708076	-3.24954936457613	-1.94327805721353
Ccrd_v2_13137_g09	7.01227967528233	6.65222313071834	4.86225691536598
Ccrd_v2_22711_g16	2.81455583970032	5.7955956491037	3.99486129310533
Ccrd_v2_22381_g15	1.23448849777347	5.69557103037295	5.81792736203121
Ccrd_v2_22761_g16	-0.6257817738953	0.727425297226301	6.13227213514001
Ccrd_v2_12521_g08_Ccrd_v2_12522_g08	3.24071137186531	4.82716443703594	-1.54841890592583
Ccrd_v2_00752_g01	-3.45487174937887	2.09190609455163	3.03291275684429
Ccrd_v2_17448_g12	1.12008348823489	6.4144346547451	3.93211439127133
Ccrd_v2_14157_g10	3.80488822534178	2.64833077552834	4.58406551619698
Ccrd_v2_02466_g01	-1.5363580097011	0.0689106906697812	3.75754859925388
Ccrd_v2_04650_g02	-0.775167457603081	5.19260394678614	4.22063571024297
Ccrd_v2_24132_g17	4.0663958202793	2.35169190473225	3.99232709175625
Ccrd_v2_13605_g09	4.66752132989213	6.36970974079767	8.00977647738427
Ccrd_v2_05303_g03	3.20620526729605	1.75413548156957	3.50763047123644
Ccrd_v2_08371_g05	5.96369408075003	4.72461567337732	5.30530540533476
Ccrd_v2_13495_g09	-3.96473533201647	2.90102369654269	-0.0723160935454819
Ccrd_v2_01757_g01	3.71428889751782	3.15474668935623	1.77610802784167
Ccrd_v2_06881_g03	3.8321350316025	2.36244715123333	2.7119812465887
Ccrd_v2_09592_g05	4.50143313208897	3.73489999874392	2.02639237225768
Ccrd_v2_15166_g10	1.68426416103422	2.52429629529123	9.3360091264609
Ccrd_v2_01126_g01	-4.58112374670174	5.18561260380748	5.49388024140907
Ccrd_v2_23898_g17	0.96789421170291	-1.74399104876332	2.96505526217588
Ccrd_v2_21545_g15	-2.19119684566619	3.21574622994496	3.31225215291211
Ccrd_v2_24357_g17	-2.27928705892401	-0.538066852031346	3.47462528784722
Ccrd_v2_17240_g12	3.01208738863102	3.13833228297481	8.67694288938226
Ccrd_v2_21248_g15	2.66014691640754	5.53725003880969	4.458859569121
Ccrd_v2_19750_g13	1.88034309339769	1.8104390577453	5.17267964828535
Ccrd_v2_15347_g10	1.93905071127449	5.39038072207076	2.96700131118182
Ccrd_v2_05913_g03	4.79700069267271	4.09539069023952	6.29299047191265
Ccrd_v2_07283_g04	-3.52503129373563	2.91294267927876	4.03081682710792
Ccrd_v2_14543_g10	1.31934014383737	2.62831112689389	5.08226700682185
Ccrd_v2_01176_g01	1.72250163084467	0.679620571190874	-0.281765615840189
Ccrd_v2_15353_g10	0.169523899109968	2.9849400489676	5.71173100432271
Ccrd_v2_02296_g01	4.49886618030979	2.41672416487624	5.12931753760347
Ccrd_v2_05643_g03	5.44753461348619	6.67651502377164	2.63199982725347
Ccrd_v2_03928_g02	1.42773132834008	3.58473634189483	4.65273361856528
Ccrd_v2_08541_g05	-0.658128036412862	2.18870297502897	4.68420740203892
Ccrd_v2_07104_g03	1.88508586638183	5.24426287802942	3.75696503028391
Ccrd_v2_23338_g16	3.6115216425817	5.78135263185293	7.94334386233711
Ccrd_v2_12017_g08	-1.09235598506805	5.83508429342403	9.21246038875832
Ccrd_v2_24193_g17	3.51464902322626	-0.238204390982117	1.56057518618648
Ccrd_v2_10460_g06	-2.70801905629659	0.919176965933043	2.42088565423796
Ccrd_v2_08910_g05	2.49435674017465	3.43586092117042	1.54625055524189
Ccrd_v2_15809_g11	4.85043669136459	6.84035433111266	4.34932975639314
Ccrd_v2_12400_g08	0.590917622009099	-1.04982845204404	-1.85134702100402
Ccrd_v2_21381_g15_Ccrd_v2_21382_g15	-3.70927952194662	-2.86924738768961	1.4205441893598
Ccrd_v2_15851_g11	-4.95649722231764	-2.40974834726417	2.8704439795055
Ccrd_v2_15664_g11	0.724391205218539	1.86809801491804	4.20757259337248
Ccrd_v2_14477_g10	3.8668567107884	4.86636857513349	2.97507339299234
Ccrd_v2_09987_g06	-3.79146926993218	2.53315143465462	3.26416083877287
Ccrd_v2_03220_g02	4.32744178654564	3.98902316511487	3.23225647772235
Ccrd_v2_18650_g13	-4.79551610299488	0.119124102962888	2.93277827026552
Ccrd_v2_05266_g03	4.56455035511294	2.9617393750942	5.18101084579211
Ccrd_v2_23886_g17	1.72814508813115	5.89818400807178	4.65187023951971
Ccrd_v2_00786_g01	4.45850347222966	6.18301334492571	3.94066827458954
Ccrd_v2_15821_g11	-2.929552888636	-4.49569148688528	1.67795610431792
Ccrd_v2_19781_g13	7.04795874428636	6.03132849827091	2.16331658671215
Ccrd_v2_15669_g11	1.13928371761168	4.08135340616402	3.36582464738581
Ccrd_v2_01779_g01	5.59262170053315	3.96164885217901	4.29048732582197
Ccrd_v2_09519_g05	-3.68514040963974	1.68078721301917	3.31093988602208
Ccrd_v2_10305_g06	5.27936469044649	3.31417640374283	4.54108839747656
Ccrd_v2_07656_g04	-2.92834109475607	1.44352565928843	3.46961859858544
Ccrd_v2_16284_g11	-2.53357505985805	0.215128255126651	3.39981405250051
Ccrd_v2_20623_g14	3.66498724450708	1.33244027954941	2.22051633092261
Ccrd_v2_02823_g02	-3.72026921145418	0.0818517090162009	1.72664031795906
Ccrd_v2_06804_g03	1.23332166317637	2.72008496748497	4.5438503521721
Ccrd_v2_02365_g01	4.34102879490572	2.5165646267207	3.87993690341579
Ccrd_v2_13161_g09	3.65002911373712	3.18505959339597	2.3260021311561
Ccrd_v2_04807_g02	-0.428125470966252	3.14424658012986	3.26837890311486
Ccrd_v2_23436_g16	-0.119003210293386	3.57907155373571	4.09962460735451
Ccrd_v2_24084_g17	-0.481473051115987	-4.14762381290137	-3.55629192775891
Ccrd_v2_00863_g01	-4.30360888293686	-3.46357674867985	0.189108542301277
Ccrd_v2_16380_g11	2.15493770481194	5.04959675611102	4.55701132342096
Ccrd_v2_08005_g04	-2.26565813519677	0.909949479488302	2.53297267243107
Ccrd_v2_17094_g12	2.50576563641536	1.27364235314656	5.13051181130096
Ccrd_v2_19248_g13	-4.48637628552114	2.12409869370254	6.64635229464814
Ccrd_v2_02956_g02	0.117274176510082	3.33268809050091	3.14074701615054
Ccrd_v2_01161_g01	2.94719926969713	1.73621118948391	2.96970020470305
novel_gene_566_5b8548b9	0.760859745920115	6.78046578529995	4.38539772798673
Ccrd_v2_09964_g06	2.18429056512816	4.6644668334401	5.63276643467847
Ccrd_v2_07498_g04	5.12072104347674	0.372233452370605	-0.539950896292677
Ccrd_v2_07008_g03	3.40660827538431	4.04426576200061	6.30706519341539
Ccrd_v2_14323_g10	3.35964242478433	1.62967709174903	2.01095529946961
novel_gene_624_5b8548b9	7.66090748290402	7.08879301347422	5.20420957002991
Ccrd_v2_02101_g01	3.39000327087814	2.02769975237388	1.4102471669173
Ccrd_v2_10441_g06	-2.00553770288922	0.341029802327514	3.20119151388148
Ccrd_v2_21340_g15	-3.49985070607607	1.75742961602694	3.92585911140527
Ccrd_v2_01295_g01	2.54690965946467	2.69026656957595	0.656166038207969
Ccrd_v2_23815_g17	0.72636708215241	2.65540568353021	3.92179635218875
Ccrd_v2_16300_g11	5.76413413383596	5.07499817153556	4.54084713206218
Ccrd_v2_01076_g01	-3.78600517237904	1.15176244959302	3.11146512533
Ccrd_v2_18949_g13	-3.85710907113926	-0.0549881506688731	2.5584104778091
Ccrd_v2_20285_g13	0.103768662402425	5.76318290824845	5.46761798846528
Ccrd_v2_01261_g01	1.50611786121844	2.69040720911494	4.81942067268226
novel_gene_82_5b8548b9	9.95632337220647	9.2518977318703	5.95805006173286
Ccrd_v2_01568_g01	-4.30442052573795	3.0404246480048	3.43162349482421
Ccrd_v2_23200_g16	5.53292180298954	6.35187892763138	9.26077310102078
Ccrd_v2_20993_g14	2.87087262516138	0.853054370694792	2.93484017249414
Ccrd_v2_05140_g02	1.05560674050124	4.76388342844502	7.70481190375232
Ccrd_v2_13797_g09	-3.45674814849286	2.57200202738427	0.340786157373254
Ccrd_v2_16370_g11	7.55934506831116	7.15520755744984	2.48673111273041
Ccrd_v2_00397_g01	-0.0533097273171146	3.19548657643321	6.18489128240355
Ccrd_v2_22108_g15	1.70252708156055	-0.441269260609751	-0.889338631569414
Ccrd_v2_19626_g13	-1.36018337556703	-1.99023520270564	2.17848097807917
Ccrd_v2_18521_g13	0.392030975169349	0.284523598042787	-1.83834214974501
Ccrd_v2_10809_g07	2.90842173829396	6.274313546379	5.16409803833523
Ccrd_v2_23799_g17	-1.23088939157744	0.774611978096026	4.84789246022972
Ccrd_v2_09704_g05	9.87986768437709	9.32852881255562	6.51196265045462
Ccrd_v2_17571_g12	3.40421257712794	3.90607293467284	2.43272399781687
Ccrd_v2_16027_g11	0.23455789118208	-0.712851802159718	-2.05066494222439
Ccrd_v2_15047_g10	0.983842802864642	-0.756090644604934	3.57222739877693
Ccrd_v2_05161_g02	5.11184922860184	3.41516747033548	2.66790757699125
Ccrd_v2_19120_g13	3.70540500563203	2.92715728959717	2.58916719703701
Ccrd_v2_14714_g10	-2.20534844314247	-1.36531630888546	2.67354785087773
Ccrd_v2_16760_g11	-2.28316797650935	-1.44313584225234	2.4634417615256
Ccrd_v2_20561_g14	1.3882351058043	-3.84452193175866	-3.65056914626944
Ccrd_v2_16845_g11	-2.20563400749931	-1.73174386393968	3.1439502281491
Ccrd_v2_13897_g09	-2.80758893529546	2.10705127066231	3.70825397545765
Ccrd_v2_03206_g02	-0.19265566001504	2.53723238999413	3.04377673060438
Ccrd_v2_16409_g11	5.28679332221491	5.28560657248778	4.20405753787865
Ccrd_v2_02826_g02	12.740311035208	12.6078435657851	8.74560162644888
Ccrd_v2_14533_g10	-4.73358835385168	-2.56618646213182	3.07478906670008
Ccrd_v2_05665_g03	9.53322700864478	7.67445226826946	7.86930438448044
Ccrd_v2_04252_g02	1.68195692546772	4.75214886689808	5.98315120356675
Ccrd_v2_20664_g14	0.475003708338144	3.87309767388215	3.97149913070616
Ccrd_v2_15363_g10	2.81705304071823	3.18852950067845	1.08675029558392
Ccrd_v2_18158_g12	-3.61913468235681	1.6253454607912	6.78241831742013
Ccrd_v2_13969_g09	-3.16122588991016	1.61800941749765	3.34735836142622
Ccrd_v2_00816_g01	-3.98961686187956	-4.23725493715325	0.84830046305088
Ccrd_v2_01496_g01	8.87236631040548	5.91723433855179	7.53029303159541
Ccrd_v2_23257_g16	-0.560033917836845	1.9189236763606	2.8031326279516
Ccrd_v2_00875_g01	1.66534320565493	5.24782008811763	7.12445592783057
Ccrd_v2_06851_g03	4.52792818143727	1.02020539820923	1.05820775290504
Ccrd_v2_05307_g03	7.81878246049226	8.34099169940269	2.57076923612087
Ccrd_v2_17092_g12	4.90171733971932	2.83761006831327	1.67542517615766
Ccrd_v2_11287_g07	0.795374227522188	4.15597178477176	7.30791089137079
Ccrd_v2_02447_g01	-2.03976237742449	-1.19973024316748	4.25844674020187
Ccrd_v2_08145_g05	5.66785485062309	7.96151260686772	4.87914349517076
Ccrd_v2_13269_g09	6.90151331986003	8.7678598201771	5.58536591006219
Ccrd_v2_21717_g15	-0.427244154182774	3.63032290047012	4.76583535913585
Ccrd_v2_06798_g03	0.521465688646776	3.82506042451485	2.44728630625058
Ccrd_v2_10598_g06	-3.7223814288829	0.520727112868177	2.45803234158498
Ccrd_v2_00521_g01	4.37089237460946	5.62698856084887	7.76058711186836
Ccrd_v2_12631_g08	1.46805483631456	4.83283402070346	3.35797599321871
Ccrd_v2_01790_g01	1.29864255913493	4.33882806659202	1.52703225235574
Ccrd_v2_05399_g03	3.5859462881953	2.64721318196659	5.37131189786483
Ccrd_v2_22728_g16	-2.06296976858582	-1.22293763432881	2.70148519980957
Ccrd_v2_24364_g17	-3.44354596651187	-1.27614407479202	1.90554125045316
Ccrd_v2_21892_g15	5.66361051431001	2.50905144306406	6.23895104684346
Ccrd_v2_11556_g07	3.29235703098243	6.9031751002975	5.80841779920145
Ccrd_v2_02420_g01	4.53842957731909	6.36625013254445	8.15123463350607
Ccrd_v2_22511_g15	0.119388207107232	3.29937566575108	2.11825512138985
Ccrd_v2_07740_g04	3.56589129539209	3.37960708523173	2.33028401006582
Ccrd_v2_17850_g12	6.45621800498107	4.86283896218475	5.33805148079264
split_gene_Ccrd_v2_20876_g14-g574	1.97817828973038	1.94984954916374	4.64850000558523
Ccrd_v2_10297_g06	-0.130758423902668	2.41195943314049	3.99562770929123
Ccrd_v2_15594_g11	-0.509712445046047	2.88207131853428	2.40167677293394
Ccrd_v2_17563_g12	4.08387097660877	6.60284632914527	3.60876338612544
Ccrd_v2_10347_g06	0.7360547326223	4.92272831049263	5.39020906140754
Ccrd_v2_21114_g15	2.67018234334087	1.32333653157853	-2.4912042848485
Ccrd_v2_16369_g11	-1.81803257889266	-4.12264807627107	-3.92869529078185
Ccrd_v2_03085_g02	7.62228375248743	5.47701732882871	6.12347724637031
Ccrd_v2_08004_g04	-3.01707616891244	-4.02259816459641	0.571088606230592
Ccrd_v2_24808_g17	-1.58617783657714	1.75159260531724	3.61901154905834
Ccrd_v2_20805_g14	1.61267493216811	5.13455740470849	4.46981763751487
Ccrd_v2_24720_g17	-0.740610722635122	-2.37570791473205	5.27394633686678
Ccrd_v2_01563_g01	4.19690140089411	4.38969451953165	3.01567548033333
Ccrd_v2_01547_g01	-2.04548002895142	-1.15139786590564	1.74486055954517
Ccrd_v2_03734_g02	3.95604564230756	5.83720208920822	7.10585008432492
Ccrd_v2_03508_g02	4.78148108452828	2.11842098040979	2.80299787121631
Ccrd_v2_15591_g11	-4.00123553708293	-3.16120340282592	3.33959123568311
Ccrd_v2_18764_g13	3.89421395420584	1.32277782155416	2.24264961978002
Ccrd_v2_01377_g01	1.56781551960484	4.89295952062475	1.39891143915972
Ccrd_v2_05826_g03	-0.449470561687209	-3.30406690298222	-3.110114117493
Ccrd_v2_20837_g14	-1.08394609437375	3.60764617295544	4.66235410709081
Ccrd_v2_02712_g02	2.25421150066093	5.52969565247738	4.52261562030931
Ccrd_v2_15619_g11	4.02753740791278	2.00260416867879	2.64723970243761
Ccrd_v2_18932_g13	-4.77867624338022	0.317866147152659	2.28962486685234
Ccrd_v2_16375_g11	-5.16700426566169	0.750561906186971	1.3973678789112
Ccrd_v2_06756_g03	5.65552652792087	7.02789331892575	3.51157963033828
Ccrd_v2_09822_g05	4.99456676511815	3.74471572230711	2.60070169164331
Ccrd_v2_23707_g17	-4.03194287296519	-3.19191073870818	1.99184776103464
Ccrd_v2_05943_g03	-4.92834109475607	-2.76093920303621	0.539978322193589
Ccrd_v2_04900_g02	-1.24434912290878	2.65560104512	3.91254569316569
Ccrd_v2_08553_g05	2.58603129896932	4.7997789683241	6.53898970629533
Ccrd_v2_23217_g16	-4.46282051899326	-1.00610800610447	2.16235595491539
Ccrd_v2_20182_g13	8.1625872582805	5.26308588269013	1.2522737001641
Ccrd_v2_04621_g02	6.91439909993099	7.36135805724103	4.38810926031616
Ccrd_v2_18761_g13	0.379515889570763	3.18657957200759	3.78186916107416
Ccrd_v2_12021_g08	0.782485160368861	5.13800400688063	5.67428855642381
Ccrd_v2_01721_g01	-1.26037797651301	1.27774821696764	1.95116934061992
Ccrd_v2_15871_g11	-4.74201463914373	-1.73026651430404	2.56340130693712
Ccrd_v2_12626_g08	-1.17052712419685	4.30834698368561	5.72539421023547
Ccrd_v2_22350_g15	3.98328497536955	1.15229979934288	1.31305760703272
Ccrd_v2_04889_g02	-0.177625527470204	2.70129712626834	3.70293677451821
Ccrd_v2_17943_g12	-0.878367006610506	3.54989035798544	2.13565236399844
Ccrd_v2_07439_g04	-0.358955299252925	4.13910799243321	2.25333621425505
Ccrd_v2_13796_g09	12.268231191411	7.35254538137068	6.73815428151013
Ccrd_v2_00829_g01	6.77499677324418	8.07058596753431	6.12779136320109
Ccrd_v2_14683_g10	1.04539762817326	6.72037232023091	5.41185241400439
Ccrd_v2_24406_g17	4.46444889757942	1.63992878393564	2.7431241724407
Ccrd_v2_16535_g11	1.56141480541696	4.03415435948541	4.59268648358791
Ccrd_v2_07500_g04	3.70003689019703	0.266097784720713	-1.76854283665882
Ccrd_v2_02197_g01	6.02362659757147	4.53848715398745	4.454047072867
Ccrd_v2_15255_g10	0.187732255082105	3.67345443998548	3.05038432069524
Ccrd_v2_19244_g13	4.50456982037565	6.15596541948088	3.13950898921746
Ccrd_v2_10619_g06	-2.9515912639309	3.86623297024648	4.9879543282157
Ccrd_v2_03512_g02	-0.570891414040552	4.04971228943514	8.01581471975258
Ccrd_v2_03459_g02	-2.7425383131193	2.04236308931953	3.01313007199555
Ccrd_v2_03397_g02	-1.33981324895677	1.04518717910272	3.71747291364424
Ccrd_v2_10278_g06	9.2613561987568	9.51370587878909	8.01834479010466
Ccrd_v2_00736_g01	5.09367947837077	3.93728472990396	2.1652471938854
Ccrd_v2_12585_g08	2.5035635965421	0.997002325209657	-0.0585379014533399
Ccrd_v2_06979_g03	3.46004212358377	1.82613556572011	4.83405650313778
Ccrd_v2_04142_g02	-0.207350261952125	2.35262944832285	3.34666381733019
Ccrd_v2_09252_g05	-3.91458592232703	1.34347022686636	2.6209694981291
Ccrd_v2_06618_g03	2.83587908353375	4.6982436710014	-3.09435298262503
Ccrd_v2_00069_g01	-4.31814904561859	1.44950586087883	1.29319144636316
Ccrd_v2_00620_g01	-4.2995438054632	0.479691501944613	2.71344606494572
Ccrd_v2_05499_g03	0.503347126895107	4.17036009397932	6.38714904096474
Ccrd_v2_01965_g01	1.56263410063076	3.32997823465917	0.906853697888402
Ccrd_v2_24662_g17	4.71027610611535	2.75925393607162	3.67538929822774
Ccrd_v2_23985_g17	4.83913709149074	4.9765393577293	2.38964828283804
novel_gene_73_5b8548b9	3.25471274850703	4.62077711661605	7.0735386845031
Ccrd_v2_09543_g05	7.22409628236168	5.99129412082193	4.73030454435895
Ccrd_v2_05068_g02	5.42599334617295	4.74240159236289	3.10368089965349
Ccrd_v2_08570_g05	5.94310676984628	5.41881572021184	2.63146404815603
Ccrd_v2_07103_g03	3.27911879547247	1.64085923526939	1.66519518412339
Ccrd_v2_16738_g11	6.32810942052218	1.49938134802979	3.38225259257824
Ccrd_v2_16853_g11	1.92912150257864	4.72857399214081	0.911334770295386
Ccrd_v2_10873_g07	4.04414444042785	2.86936334434288	3.28688204586825
Ccrd_v2_11857_g08	3.82341574980067	2.32278294189616	2.73780000180733
Ccrd_v2_09450_g05	11.341525822771	11.5037914947305	9.5740230091792
Ccrd_v2_03161_g02	0.281180583670101	1.21623055926798	4.20068875159452
novel_gene_199_5b8548b9	8.42732807862033	8.02829038978885	1.88486419693666
Ccrd_v2_06500_g03	3.16691330520158	4.43202289564877	1.18555893392863
Ccrd_v2_18492_g13	0.570376103749481	4.22148167332141	3.87927453276264
Ccrd_v2_22372_g15	1.17324095751105	2.59147418705285	4.63163325393261
Ccrd_v2_17465_g12	-0.501162009896998	3.47953023471518	2.35879023901592
Ccrd_v2_15715_g11	7.49054052737416	6.00643567981613	4.58113272043749
Ccrd_v2_04918_g02	-3.47416520157027	-2.63413306731326	2.42007525448785
Ccrd_v2_09188_g05	-3.71035634193228	-2.06974987473098	2.40848290111736
Ccrd_v2_14248_g10	5.08752322672714	4.08922840290278	3.74370885785253
Ccrd_v2_13764_g09	4.03643868558947	4.10615334565371	2.95274553992857
Ccrd_v2_11366_g07	6.99778066724589	10.4156157520108	9.31970089484711
Ccrd_v2_18414_g12	6.08623794266052	4.62812730301062	6.57902454802641
Ccrd_v2_00058_g01	5.02130014884013	5.70235215111663	3.86721872494693
split_gene_Ccrd_v2_01612_g01-g143	-0.501279253858081	1.0487752800949	4.03033371934191
Ccrd_v2_05500_g03	-3.10921856780918	0.878374848702457	4.33934206620136
Ccrd_v2_17166_g12	-0.431075084904719	0.952991403370214	5.94165301663123
Ccrd_v2_09738_g05	-2.36985906587357	0.389314800966325	3.03463714932422
Ccrd_v2_07634_g04	-2.72831348439724	0.42081209354507	3.51249061351345
Ccrd_v2_23847_g17	2.59253969636122	4.15010921987475	1.6097149727738
Ccrd_v2_14442_g10	2.04766933021389	3.63637577593702	0.871205597662184
Ccrd_v2_15430_g10	5.85155465546072	6.9506336625362	9.29289282314785
Ccrd_v2_06983_g03	-1.38836063717185	0.588596889205792	2.27121910586401
Ccrd_v2_06622_g03	12.1735112632944	12.5692663097036	10.0345484410855
Ccrd_v2_05183_g02	-1.19302403940324	-3.18798503549438	-2.99403225000516
Ccrd_v2_00872_g01	1.99410638906261	3.76118835550657	5.19588710174395
Ccrd_v2_07577_g04	0.863151458107765	3.66147898107892	6.57302719732419
Ccrd_v2_15228_g10	6.55265732295355	6.92217710427744	10.7509637059079
Ccrd_v2_13152_g09	5.49856731805683	3.93616581937422	5.16921213572187
Ccrd_v2_02794_g02	-0.02578642526943	4.94321858684241	5.18945980782925
Ccrd_v2_05727_g03	5.78363669015189	7.4832675131257	5.37149396138793
novel_gene_434_5b8548b9	1.14723585047477	1.38926094613544	-0.611798077518686
Ccrd_v2_13597_g09	5.17022839899026	6.56135079385906	0.515042350626899
Ccrd_v2_08450_g05	3.1209976080885	0.878496621366908	1.61846098168546
Ccrd_v2_16494_g11	-0.977184980765376	2.15692355348904	2.63352415887646
split_gene_Ccrd_v2_20431_g14-g570	-1.90153915209054	0.548601148290879	2.99972249565325
Ccrd_v2_10413_g06	2.72210631838707	5.02716227975534	2.11101047982629
Ccrd_v2_22674_g16	-4.22508378314865	2.53613482654784	2.43675121705854
Ccrd_v2_12269_g08	-2.81851608148041	-3.18306283678966	2.76491692929204
Ccrd_v2_02495_g01	1.05141500635299	3.75680633206556	4.71592496903702
Ccrd_v2_01406_g01	3.49868234212966	7.4672479490079	0.628010759151832
Ccrd_v2_17089_g12	-3.00423594379535	-2.16420380953834	2.09077258257712
Ccrd_v2_15814_g11	-3.56749750582617	1.47685688839287	3.16593898227999
Ccrd_v2_06759_g03	2.38817228495188	4.26764324947795	6.33847141642684
Ccrd_v2_15728_g11	1.51625472542389	4.58440893067791	4.40980883477374
Ccrd_v2_23728_g17	-2.09633548054742	1.67332578212053	1.74672495348327
Ccrd_v2_08045_g04	-1.3854692360811	2.56018849095391	1.85321636684414
Ccrd_v2_06659_g03	-1.17712454566761	0.582240564350805	6.48353391794065
Ccrd_v2_06337_g03	3.48046106077627	6.44133058999215	5.67585019034369
Ccrd_v2_20238_g13	2.80987899142656	5.48004501296983	6.61884751889438
Ccrd_v2_00228_g01	1.28216571746287	2.12219785171988	5.70829920138842
Ccrd_v2_23558_g17	0.391022350194998	-1.61010570433774	-2.74352267631137
Ccrd_v2_07067_g03	3.60486787378945	3.65499315425695	2.54735006451518
Ccrd_v2_16255_g11	3.45754597680677	3.38691421655912	2.37569868042444
Ccrd_v2_06334_g03	4.39180168272626	4.32891330529383	2.84211386318949
Ccrd_v2_14903_g10	-0.685437919162076	2.61814151433858	3.66023434360377
Ccrd_v2_02226_g01	-0.40857109500679	2.75313939438363	2.96762458377781
Ccrd_v2_03055_g02	-0.0638649257193738	2.57437990273057	4.99250640836364
Ccrd_v2_16427_g11	-3.10083795417626	-2.26080581991925	2.69418658763813
Ccrd_v2_12270_g08	-1.75326372351816	-1.27937357995852	4.69473868214637
Ccrd_v2_00355_g01	4.27726923514546	2.15328869318794	1.50566900951195
Ccrd_v2_13747_g09	-4.45385957748958	-2.49996598126368	1.17767317824437
Ccrd_v2_03035_g02	2.7493441821185	6.42470725409528	3.48706608941897
Ccrd_v2_16428_g11	-1.40319868021612	-0.563166545959113	4.18045879342472
Ccrd_v2_18499_g13	-2.80300166579981	-1.9629695315428	1.90027390068461
Ccrd_v2_11789_g08	-0.508617291513074	2.24284910733567	3.54058924716324
Ccrd_v2_15416_g10	1.70477954088984	4.2143506110341	1.93538413794334
Ccrd_v2_20521_g14	2.58325239974244	0.692832876052419	2.40625540220843
Ccrd_v2_00100_g01	4.34019278971295	4.86468245817499	2.73514949686539
Ccrd_v2_04481_g02	-4.34143065632702	-0.667895623379996	1.04403392029289
Ccrd_v2_11511_g07	3.94265008381169	7.59180981653826	5.59840909786128
Ccrd_v2_17361_g12	-3.75155490038113	-2.91152276612412	3.93381387278228
Ccrd_v2_01414_g01	5.93483289418457	9.53903490086327	8.37799938091709
Ccrd_v2_17151_g12	0.263904837665934	4.18025040330607	5.24141779540609
Ccrd_v2_07102_g03	3.0373763534551	2.36227408353716	1.65671336708635
Ccrd_v2_18392_g12	10.1387236524728	9.71755435318041	7.56386129736956
Ccrd_v2_09971_g06	-4.33015489887875	-0.394664563283274	2.94083849277614
Ccrd_v2_00632_g01	-0.40937934304032	1.95645307089067	3.96058907751309
Ccrd_v2_04131_g02	1.68730066451313	-1.4396270350017	0.0810167230539969
Ccrd_v2_01535_g01	-1.97395548034014	-0.673558796162763	1.38491981125406
Ccrd_v2_09749_g05	0.629517890367677	2.49849298518655	3.96425265125491
Ccrd_v2_17789_g12	-1.05407439125153	3.93388733551667	4.45664727043774
Ccrd_v2_18934_g13	-2.62393190264363	-0.195333508317994	1.87979067412879
Ccrd_v2_11181_g07	-4.61232434679974	-3.77229221254273	0.888122935346205
novel_gene_616_5b8548b9	3.17744636928824	2.25060349572202	-1.44597838599142
Ccrd_v2_05365_g03	7.48002921174023	9.39854350219802	10.7418418847497
Ccrd_v2_04528_g02	1.01533223496085	2.71234031671834	4.52544670548863
Ccrd_v2_18568_g13	4.87367607603533	4.00727432051656	3.38896637448312
Ccrd_v2_16335_g11	2.73566389402097	0.845012763391255	2.98215947418803
Ccrd_v2_01440_g01	9.92710333792378	11.2620091516507	8.60613285190754
Ccrd_v2_13198_g09	-4.21918735060753	-3.37915521635052	3.13939836675489
Ccrd_v2_14849_g10	3.36741913780285	1.44113165541357	1.76813053264693
Ccrd_v2_09927_g06	-4.49351129037508	-1.1866321663942	0.708915573872726
Ccrd_v2_03640_g02	-4.17322398407104	1.61882213365104	2.1842447615041
Ccrd_v2_00273_g01	3.74142193724338	2.84297374311073	2.24407825708833
Ccrd_v2_11375_g07	1.06963825437758	-1.07834743307241	2.46841538249781
Ccrd_v2_15178_g10	-1.04843142671808	0.244715065282765	2.94913825434307
Ccrd_v2_19917_g13	5.40422035598532	4.85358943952123	0.0574088826017261
Ccrd_v2_11814_g08	2.61590434447348	-0.197900287949809	1.03249522096358
Ccrd_v2_21095_g15	2.11269999739483	1.55180289167266	0.177830395225336
novel_gene_347_5b8548b9	1.84327962358096	1.90069175898286	0.562655223172391
Ccrd_v2_22175_g15	-1.71898825202028	2.85634396827209	-3.61330771530469
Ccrd_v2_12517_g08	5.50580355767813	6.15341708963889	3.90309302206248
Ccrd_v2_06303_g03	5.14949432451895	3.80565399177043	4.30757350637491
split_gene_Ccrd_v2_20495_g14-g571	-4.51890902279466	-1.21202989881378	2.60723130717989
Ccrd_v2_22105_g15	3.39853583256816	1.98047465732666	1.99594101704631
Ccrd_v2_08999_g05	-2.41747827360843	-0.0430341109312601	4.82584906278902
Ccrd_v2_08010_g04	5.81639935510018	2.67618296146574	1.23128562756908
Ccrd_v2_11903_g08	2.85706729060901	5.91017630527026	8.95004799842656
Ccrd_v2_20982_g14	1.78553416798608	0.971561610039796	-0.151088872066901
Ccrd_v2_01611_g01	-1.22369310343024	1.77338433061862	4.83977146545691
Ccrd_v2_03490_g02	-3.70927952194662	-0.862448510504791	1.23883225507237
Ccrd_v2_08816_g05	-3.40049222364752	-3.08725551390907	3.76407421172472
Ccrd_v2_13125_g09	-1.870159380774	0.310447503582099	3.93477488826769
Ccrd_v2_07060_g03	-1.37585860297051	-0.901968459410871	3.43909533996176
Ccrd_v2_14444_g10	-0.741541718788589	3.61871456490476	2.0836611486469
Ccrd_v2_14893_g10	2.42433069180981	3.07068508693105	1.31821067062978
Ccrd_v2_11682_g07	2.98433863975112	5.77310628393888	2.85408789912591
Ccrd_v2_10567_g06	-2.00156093500684	0.946340191154531	3.49753900677478
Ccrd_v2_15360_g10	4.60489192650569	8.53183974054802	7.58980554590002
Ccrd_v2_09490_g05	-4.4572201405651	3.83671778817085	3.34278154535467
Ccrd_v2_14665_g10	-0.360337567993789	-3.9103319323455	-0.810228650715902
Ccrd_v2_23533_g17	1.78679264471722	2.61553712755227	5.22799035614406
[truncated: 2,739 more rows]
