# Supplementary material for: Seed Transcriptome Annotation Reveals Enhanced Expression of Genes Related to ROS Homeostasis and Ethylene Metabolism at Alternating Temperatures in Wild Cardoon
Source: Plants (Basel). 2020 Sep 18;9(9):1225. doi: 10.3390/plants9091225 (PMC7570316; doi:10.3390/plants9091225)
Supplement: Supplementary file 1 [file plants-09-01225-s001.zip › supplementary data/Table_S3.xlsx]

## Sheet: Foglio1
Table S3. Complete list of correlated transcripts present in the co-expression network analysis.
Transcript identifier	GO category	Putative gene name
Ccrd_v2_16924_g11	antioxidant activity	PER1
Ccrd_v2_24440_g17	antioxidant activity	HSP17.9
Ccrd_v2_22156_g15	antioxidant activity	GPX
Ccrd_v2_19128_g13	antioxidant activity	PER
Ccrd_v2_02613_g01	antioxidant activity	CAT1
Ccrd_v2_22208_g15	antioxidant activity	RBOH
split_gene_Ccrd_v2_02613_g01-g146	antioxidant activity	CAT2
Ccrd_v2_14857_g10	antioxidant activity	PXG
Ccrd_v2_01592_g01	signal transduction	AIL6
Ccrd_v2_04883_g02	signal transduction	DOGL3
Ccrd_v2_23075_g16	signal transduction	CUL
Ccrd_v2_02779_g02	signal transduction	CUL1
Ccrd_v2_21538_g15	signal transduction	SKP
Ccrd_v2_02738_g02	signal transduction	ERS1
Ccrd_v2_20083_g13	signal transduction	ERF105
Ccrd_v2_07410_g04	signal transduction	ERF112
Ccrd_v2_23588_g17	signal transduction	ERF3
Ccrd_v2_12828_g08	signal transduction	ERF9
Ccrd_v2_10610_g06	signal transduction	CAL
Ccrd_v2_10233_g06	signal transduction	CRT
Ccrd_v2_23452_g16	signal transduction	SPA
Ccrd_v2_21316_g15	signal transduction	MKK
Ccrd_v2_16756_g11	signal transduction	CDKF
Ccrd_v2_20877_g14	signal transduction	ASK
Ccrd_v2_08680_g05	signal transduction	NSFBx
Ccrd_v2_00002_g01	signal transduction	TAP
Ccrd_v2_09661_g05	signal transduction	AFP
Ccrd_v2_03046_g02	signal transduction	ERF016
novel_gene_1_5b8548b9	signal transduction	LTI65
Ccrd_v2_13475_g09	cellular response to stimulus	HSP70
Ccrd_v2_06887_g03	cellular response to stimulus	PV42
Ccrd_v2_03273_g02	cellular response to stimulus	HSP70
Ccrd_v2_15915_g11	cellular response to stimulus	PARP
Ccrd_v2_01121_g01	cellular response to stimulus	UBC
Ccrd_v2_12151_g08	cellular response to stimulus	HSP70
Ccrd_v2_00441_g01	cellular response to stimulus	HSP70
Ccrd_v2_24782_g17	cellular response to stimulus	ACO1
Ccrd_v2_23833_g17	cellular response to stimulus	ACO4
Ccrd_v2_16461_g11	cellular response to stimulus	ACS10
Ccrd_v2_03272_g02	cellular response to stimulus	HSP70
Ccrd_v2_19164_g13	cellular response to stimulus	LYK
Ccrd_v2_12572_g08	cellular response to stimulus	SUD
Ccrd_v2_00065_g01	cellular response to stimulus	HSP
Ccrd_v2_01115_g01	cellular response to stimulus	SSRP
Ccrd_v2_14002_g09	cellular response to stimulus	UBA
Ccrd_v2_22183_g15	cellular response to stimulus	XPB
Ccrd_v2_00258_g01	response to stress	ERD15
Ccrd_v2_22449_g15	response to stress	CYP707A2
Ccrd_v2_15609_g11	seed development	NCED9
Ccrd_v2_13522_g09	response to endogenous stimulus	ABI5
Ccrd_v2_08853_g05	response to endogenous stimulus	B19.4
Ccrd_v2_00305_g01	response to endogenous stimulus	EM6
Ccrd_v2_00649_g01	response to stress	GRV
Ccrd_v2_02516_g01	response to stress	TLP
Ccrd_v2_00652_g01	response to stress	HSP 17.3
Ccrd_v2_20182_g13	response to stress	HSP22
Ccrd_v2_03314_g02	response to stress	HSP20
Ccrd_v2_23878_g17	response to stress	LEA
Ccrd_v2_00359_g01	response to stress	HSP20
Ccrd_v2_05395_g03	response to stress	THI
Ccrd_v2_00955_g01	seed development	CSLA
Ccrd_v2_08837_g05	seed development	RPL-like
Ccrd_v2_01073_g01	seed development	OLE16
Ccrd_v2_08576_g05	seed development	CRA
Ccrd_v2_05670_g03	seed development	AAE
Ccrd_v2_03193_g02	seed development	LEA11
Ccrd_v2_03200_g02	seed development	LEA
Ccrd_v2_22811_g16	seed development	LEA18
Ccrd_v2_09773_g05	seed development	OLE
Ccrd_v2_21086_g15	seed development	SSP
Ccrd_v2_19371_g13	cell part	EXP-A6
Ccrd_v2_05454_g03	cell part	EXP-A11
Ccrd_v2_19070_g13	cell part	EXP-A11
Ccrd_v2_21520_g15	cell part	EXP-A1
Ccrd_v2_01833_g01	cell part	EXP-A1-like
Ccrd_v2_00414_g01	cell part	EXP-A6
novel_gene_10_5b8548b9	cell part	Not available
Ccrd_v2_24124_g17	cell part	Not available
Ccrd_v2_23779_g17	cell part	Not available
Ccrd_v2_23534_g17	cell part	Not available
Ccrd_v2_23527_g17	cell part	Not available
Ccrd_v2_23438_g16	cell part	Not available
Ccrd_v2_22169_g15	cell part	Not available
Ccrd_v2_21550_g15	cell part	Not available
Ccrd_v2_20874_g14	cell part	Not available
Ccrd_v2_19932_g13	cell part	Not available
Ccrd_v2_19785_g13	cell part	Not available
Ccrd_v2_19159_g13	cell part	Not available
Ccrd_v2_18918_g13	cell part	Not available
Ccrd_v2_18882_g13	cell part	Not available
Ccrd_v2_17045_g12	cell part	Not available
Ccrd_v2_16040_g11	cell part	Not available
Ccrd_v2_15675_g11	cell part	Not available
Ccrd_v2_15644_g11	cell part	Not available
Ccrd_v2_15462_g10	cell part	Not available
Ccrd_v2_14878_g10	cell part	Not available
Ccrd_v2_14576_g10	cell part	Not available
Ccrd_v2_14267_g10	cell part	Not available
Ccrd_v2_13980_g09	cell part	Not available
Ccrd_v2_12840_g08	cell part	Not available
Ccrd_v2_12361_g08	cell part	Not available
Ccrd_v2_11860_g08	cell part	Not available
Ccrd_v2_11158_g07	cell part	Not available
Ccrd_v2_11136_g07	cell part	Not available
Ccrd_v2_10875_g07	cell part	Not available
Ccrd_v2_10752_g06	cell part	Not available
Ccrd_v2_09494_g05	cell part	Not available
Ccrd_v2_09450_g05	cell part	Not available
Ccrd_v2_09162_g05	cell part	Not available
Ccrd_v2_08173_g05	cell part	Not available
Ccrd_v2_08032_g04	cell part	Not available
Ccrd_v2_07016_g03	cell part	Not available
Ccrd_v2_06811_g03	cell part	Not available
Ccrd_v2_05352_g03	cell part	Not available
Ccrd_v2_05307_g03	cell part	Not available
Ccrd_v2_04770_g02	cell part	Not available
Ccrd_v2_04527_g02	cell part	Not available
Ccrd_v2_03722_g02	cell part	Not available
Ccrd_v2_02883_g02	cell part	Not available
Ccrd_v2_02184_g01	cell part	Not available
Ccrd_v2_01862_g01	cell part	Not available
Ccrd_v2_01432_g01	cell part	Not available
Ccrd_v2_01113_g01	cell part	Not available
Ccrd_v2_01013_g01	cell part	Not available
Ccrd_v2_00995_g01	cell part	Not available
Ccrd_v2_00680_g01	cell part	Not available
Ccrd_v2_00337_g01	cell part	Not available
Ccrd_v2_00187_g01	cell part	Not available
Ccrd_v2_00136_g01	catalytic activity	Not available
Ccrd_v2_00215_g01	catalytic activity	Not available
Ccrd_v2_00258_g01	catalytic activity	Not available
Ccrd_v2_00312_g01	catalytic activity	Not available
Ccrd_v2_00342_g01	catalytic activity	Not available
Ccrd_v2_00410_g01	catalytic activity	Not available
Ccrd_v2_00601_g01	catalytic activity	Not available
Ccrd_v2_00660_g01	catalytic activity	Not available
Ccrd_v2_00727_g01	catalytic activity	Not available
Ccrd_v2_00741_g01	catalytic activity	Not available
Ccrd_v2_00777_g01	catalytic activity	Not available
Ccrd_v2_00780_g01	catalytic activity	Not available
Ccrd_v2_00811_g01	catalytic activity	Not available
Ccrd_v2_00838_g01	catalytic activity	Not available
Ccrd_v2_00881_g01	catalytic activity	Not available
Ccrd_v2_01001_g01	catalytic activity	Not available
Ccrd_v2_01054_g01	catalytic activity	Not available
Ccrd_v2_01111_g01	catalytic activity	Not available
Ccrd_v2_01171_g01	catalytic activity	Not available
Ccrd_v2_01296_g01	catalytic activity	Not available
Ccrd_v2_01316_g01	catalytic activity	Not available
Ccrd_v2_01353_g01	catalytic activity	Not available
Ccrd_v2_01471_g01	catalytic activity	Not available
Ccrd_v2_01590_g01	catalytic activity	Not available
Ccrd_v2_01630_g01	catalytic activity	Not available
Ccrd_v2_01715_g01	catalytic activity	Not available
Ccrd_v2_01758_g01	catalytic activity	Not available
Ccrd_v2_02009_g01	catalytic activity	Not available
Ccrd_v2_02147_g01	catalytic activity	Not available
Ccrd_v2_02151_g01	catalytic activity	Not available
Ccrd_v2_02360_g01	catalytic activity	Not available
Ccrd_v2_02407_g01	catalytic activity	Not available
Ccrd_v2_02489_g01	catalytic activity	Not available
Ccrd_v2_02572_g01	catalytic activity	Not available
Ccrd_v2_02593_g01	catalytic activity	Not available
Ccrd_v2_02779_g02	catalytic activity	Not available
Ccrd_v2_02782_g02	catalytic activity	Not available
Ccrd_v2_02995_g02	catalytic activity	Not available
Ccrd_v2_03102_g02	catalytic activity	Not available
Ccrd_v2_03233_g02	catalytic activity	Not available
Ccrd_v2_03349_g02	catalytic activity	Not available
Ccrd_v2_03355_g02	catalytic activity	Not available
Ccrd_v2_03425_g02	catalytic activity	Not available
Ccrd_v2_03431_g02	catalytic activity	Not available
Ccrd_v2_03474_g02	catalytic activity	Not available
Ccrd_v2_03697_g02	catalytic activity	Not available
Ccrd_v2_03844_g02	catalytic activity	Not available
Ccrd_v2_03857_g02	catalytic activity	Not available
Ccrd_v2_03864_g02	catalytic activity	Not available
Ccrd_v2_03912_g02	catalytic activity	Not available
Ccrd_v2_04089_g02	catalytic activity	Not available
Ccrd_v2_04115_g02	catalytic activity	Not available
Ccrd_v2_04118_g02	catalytic activity	Not available
Ccrd_v2_04227_g02	catalytic activity	Not available
Ccrd_v2_04537_g02	catalytic activity	Not available
Ccrd_v2_04618_g02	catalytic activity	Not available
Ccrd_v2_04952_g02	catalytic activity	Not available
Ccrd_v2_05056_g02	catalytic activity	Not available
Ccrd_v2_05092_g02	catalytic activity	Not available
Ccrd_v2_05126_g02	catalytic activity	Not available
Ccrd_v2_05165_g02	catalytic activity	Not available
Ccrd_v2_05193_g02	catalytic activity	Not available
Ccrd_v2_05614_g03	catalytic activity	Not available
Ccrd_v2_05685_g03	catalytic activity	Not available
Ccrd_v2_05731_g03	catalytic activity	Not available
Ccrd_v2_05856_g03	catalytic activity	Not available
Ccrd_v2_05954_g03	catalytic activity	Not available
Ccrd_v2_06260_g03	catalytic activity	Not available
Ccrd_v2_06337_g03	catalytic activity	Not available
Ccrd_v2_06377_g03	catalytic activity	Not available
Ccrd_v2_06418_g03	catalytic activity	Not available
Ccrd_v2_06584_g03	catalytic activity	Not available
Ccrd_v2_06625_g03	catalytic activity	Not available
Ccrd_v2_06701_g03	catalytic activity	Not available
Ccrd_v2_06706_g03	catalytic activity	Not available
Ccrd_v2_06757_g03	catalytic activity	Not available
Ccrd_v2_06813_g03	catalytic activity	Not available
Ccrd_v2_06848_g03	catalytic activity	Not available
Ccrd_v2_06875_g03	catalytic activity	Not available
Ccrd_v2_06902_g03	catalytic activity	Not available
Ccrd_v2_07010_g03	catalytic activity	Not available
Ccrd_v2_07034_g03	catalytic activity	Not available
Ccrd_v2_07098_g03	catalytic activity	Not available
Ccrd_v2_07100_g03	catalytic activity	Not available
Ccrd_v2_07309_g04	catalytic activity	Not available
Ccrd_v2_07375_g04	catalytic activity	Not available
Ccrd_v2_07492_g04	catalytic activity	Not available
Ccrd_v2_07566_g04	catalytic activity	Not available
Ccrd_v2_07626_g04	catalytic activity	Not available
Ccrd_v2_07664_g04	catalytic activity	Not available
Ccrd_v2_07776_g04	catalytic activity	Not available
Ccrd_v2_07779_g04	catalytic activity	Not available
Ccrd_v2_07968_g04	catalytic activity	Not available
Ccrd_v2_07978_g04	catalytic activity	Not available
Ccrd_v2_07987_g04	catalytic activity	Not available
Ccrd_v2_08145_g05	catalytic activity	Not available
Ccrd_v2_08177_g05	catalytic activity	Not available
Ccrd_v2_08325_g05	catalytic activity	Not available
Ccrd_v2_08464_g05	catalytic activity	Not available
Ccrd_v2_08481_g05	catalytic activity	Not available
Ccrd_v2_08639_g05	catalytic activity	Not available
Ccrd_v2_08655_g05	catalytic activity	Not available
Ccrd_v2_08975_g05	catalytic activity	Not available
Ccrd_v2_08976_g05	catalytic activity	Not available
Ccrd_v2_09042_g05	catalytic activity	Not available
Ccrd_v2_09044_g05	catalytic activity	Not available
Ccrd_v2_09180_g05	catalytic activity	Not available
Ccrd_v2_09264_g05	catalytic activity	Not available
Ccrd_v2_09505_g05	catalytic activity	Not available
Ccrd_v2_09551_g05	catalytic activity	Not available
Ccrd_v2_09622_g05	catalytic activity	Not available
Ccrd_v2_09687_g05	catalytic activity	Not available
Ccrd_v2_09901_g06	catalytic activity	Not available
Ccrd_v2_09924_g06	catalytic activity	Not available
Ccrd_v2_10028_g06	catalytic activity	Not available
Ccrd_v2_10182_g06	catalytic activity	Not available
Ccrd_v2_10401_g06	catalytic activity	Not available
Ccrd_v2_10465_g06	catalytic activity	Not available
Ccrd_v2_10483_g06	catalytic activity	Not available
Ccrd_v2_10656_g06	catalytic activity	Not available
Ccrd_v2_10763_g06	catalytic activity	Not available
Ccrd_v2_10877_g07	catalytic activity	Not available
Ccrd_v2_10895_g07	catalytic activity	Not available
Ccrd_v2_10996_g07	catalytic activity	Not available
Ccrd_v2_11139_g07	catalytic activity	Not available
Ccrd_v2_11483_g07	catalytic activity	Not available
Ccrd_v2_11784_g08	catalytic activity	Not available
Ccrd_v2_11823_g08	catalytic activity	Not available
Ccrd_v2_12055_g08	catalytic activity	Not available
Ccrd_v2_12073_g08	catalytic activity	Not available
Ccrd_v2_12196_g08	catalytic activity	Not available
Ccrd_v2_12252_g08	catalytic activity	Not available
Ccrd_v2_12300_g08	catalytic activity	Not available
Ccrd_v2_12403_g08	catalytic activity	Not available
Ccrd_v2_12494_g08	catalytic activity	Not available
Ccrd_v2_12520_g08	catalytic activity	Not available
Ccrd_v2_12676_g08	catalytic activity	Not available
Ccrd_v2_12770_g08	catalytic activity	Not available
Ccrd_v2_12822_g08	catalytic activity	Not available
Ccrd_v2_12863_g08	catalytic activity	Not available
Ccrd_v2_12951_g08	catalytic activity	Not available
Ccrd_v2_12968_g08	catalytic activity	Not available
Ccrd_v2_12983_g08	catalytic activity	Not available
Ccrd_v2_12986_g08	catalytic activity	Not available
Ccrd_v2_13182_g09	catalytic activity	Not available
Ccrd_v2_13338_g09	catalytic activity	Not available
Ccrd_v2_13392_g09	catalytic activity	Not available
Ccrd_v2_13591_g09	catalytic activity	Not available
Ccrd_v2_13622_g09	catalytic activity	Not available
Ccrd_v2_13736_g09	catalytic activity	Not available
Ccrd_v2_13885_g09	catalytic activity	Not available
Ccrd_v2_14086_g10	catalytic activity	Not available
Ccrd_v2_14169_g10	catalytic activity	Not available
Ccrd_v2_14294_g10	catalytic activity	Not available
Ccrd_v2_14720_g10	catalytic activity	Not available
Ccrd_v2_14773_g10	catalytic activity	Not available
Ccrd_v2_14781_g10	catalytic activity	Not available
Ccrd_v2_14857_g10	catalytic activity	Not available
Ccrd_v2_14909_g10	catalytic activity	Not available
Ccrd_v2_15013_g10	catalytic activity	Not available
Ccrd_v2_15057_g10	catalytic activity	Not available
Ccrd_v2_15092_g10	catalytic activity	Not available
Ccrd_v2_15266_g10	catalytic activity	Not available
Ccrd_v2_15284_g10	catalytic activity	Not available
Ccrd_v2_15285_g10	catalytic activity	Not available
Ccrd_v2_15314_g10	catalytic activity	Not available
Ccrd_v2_15366_g10	catalytic activity	Not available
Ccrd_v2_15390_g10	catalytic activity	Not available
Ccrd_v2_15425_g10	catalytic activity	Not available
Ccrd_v2_15484_g10	catalytic activity	Not available
Ccrd_v2_15494_g10	catalytic activity	Not available
Ccrd_v2_15525_g10	catalytic activity	Not available
Ccrd_v2_15533_g10	catalytic activity	Not available
Ccrd_v2_15610_g11	catalytic activity	Not available
Ccrd_v2_15639_g11	catalytic activity	Not available
Ccrd_v2_15766_g11	catalytic activity	Not available
Ccrd_v2_15844_g11	catalytic activity	Not available
Ccrd_v2_15880_g11	catalytic activity	Not available
Ccrd_v2_15891_g11	catalytic activity	Not available
Ccrd_v2_15934_g11	catalytic activity	Not available
Ccrd_v2_16049_g11	catalytic activity	Not available
Ccrd_v2_16228_g11	catalytic activity	Not available
Ccrd_v2_16406_g11	catalytic activity	Not available
Ccrd_v2_16585_g11	catalytic activity	Not available
Ccrd_v2_16623_g11	catalytic activity	Not available
Ccrd_v2_16779_g11	catalytic activity	Not available
Ccrd_v2_16838_g11	catalytic activity	Not available
Ccrd_v2_17263_g12	catalytic activity	Not available
Ccrd_v2_17339_g12	catalytic activity	Not available
Ccrd_v2_17371_g12	catalytic activity	Not available
Ccrd_v2_17466_g12	catalytic activity	Not available
Ccrd_v2_17482_g12	catalytic activity	Not available
Ccrd_v2_17509_g12	catalytic activity	Not available
Ccrd_v2_17544_g12	catalytic activity	Not available
Ccrd_v2_17702_g12	catalytic activity	Not available
Ccrd_v2_18096_g12	catalytic activity	Not available
Ccrd_v2_18415_g12	catalytic activity	Not available
Ccrd_v2_18428_g12	catalytic activity	Not available
Ccrd_v2_18475_g12	catalytic activity	Not available
Ccrd_v2_18487_g13	catalytic activity	Not available
Ccrd_v2_18548_g13	catalytic activity	Not available
Ccrd_v2_18590_g13	catalytic activity	Not available
Ccrd_v2_18633_g13	catalytic activity	Not available
Ccrd_v2_18796_g13	catalytic activity	Not available
Ccrd_v2_18902_g13	catalytic activity	Not available
Ccrd_v2_18967_g13	catalytic activity	Not available
Ccrd_v2_19038_g13	catalytic activity	Not available
Ccrd_v2_19137_g13	catalytic activity	Not available
Ccrd_v2_19253_g13	catalytic activity	Not available
Ccrd_v2_19348_g13	catalytic activity	Not available
Ccrd_v2_19357_g13	catalytic activity	Not available
Ccrd_v2_19451_g13	catalytic activity	Not available
Ccrd_v2_19486_g13	catalytic activity	Not available
Ccrd_v2_19511_g13	catalytic activity	Not available
Ccrd_v2_19572_g13	catalytic activity	Not available
Ccrd_v2_19575_g13	catalytic activity	Not available
Ccrd_v2_19698_g13	catalytic activity	Not available
Ccrd_v2_19760_g13	catalytic activity	Not available
Ccrd_v2_20043_g13	catalytic activity	Not available
Ccrd_v2_20205_g13	catalytic activity	Not available
Ccrd_v2_20217_g13	catalytic activity	Not available
Ccrd_v2_20265_g13	catalytic activity	Not available
Ccrd_v2_20270_g13	catalytic activity	Not available
Ccrd_v2_20290_g13	catalytic activity	Not available
Ccrd_v2_20351_g13	catalytic activity	Not available
Ccrd_v2_20420_g14	catalytic activity	Not available
Ccrd_v2_20605_g14	catalytic activity	Not available
Ccrd_v2_20990_g14	catalytic activity	Not available
Ccrd_v2_21139_g15	catalytic activity	Not available
Ccrd_v2_21156_g15	catalytic activity	Not available
Ccrd_v2_21328_g15	catalytic activity	Not available
Ccrd_v2_21476_g15	catalytic activity	Not available
Ccrd_v2_21552_g15	catalytic activity	Not available
Ccrd_v2_21721_g15	catalytic activity	Not available
Ccrd_v2_21740_g15	catalytic activity	Not available
Ccrd_v2_21782_g15	catalytic activity	Not available
Ccrd_v2_21826_g15	catalytic activity	Not available
Ccrd_v2_22104_g15	catalytic activity	Not available
Ccrd_v2_22158_g15	catalytic activity	Not available
Ccrd_v2_22313_g15	catalytic activity	Not available
Ccrd_v2_22432_g15	catalytic activity	Not available
Ccrd_v2_22501_g15	catalytic activity	Not available
Ccrd_v2_22506_g15	catalytic activity	Not available
Ccrd_v2_22838_g16	catalytic activity	Not available
Ccrd_v2_22928_g16	catalytic activity	Not available
Ccrd_v2_22992_g16	catalytic activity	Not available
Ccrd_v2_23018_g16	catalytic activity	Not available
Ccrd_v2_23087_g16	catalytic activity	Not available
Ccrd_v2_23110_g16	catalytic activity	Not available
Ccrd_v2_23161_g16	catalytic activity	Not available
Ccrd_v2_23200_g16	catalytic activity	Not available
Ccrd_v2_23375_g16	catalytic activity	Not available
Ccrd_v2_23495_g17	catalytic activity	Not available
Ccrd_v2_23501_g17	catalytic activity	Not available
Ccrd_v2_23602_g17	catalytic activity	Not available
Ccrd_v2_23673_g17	catalytic activity	Not available
Ccrd_v2_23715_g17	catalytic activity	Not available
Ccrd_v2_23751_g17	catalytic activity	Not available
Ccrd_v2_23867_g17	catalytic activity	Not available
Ccrd_v2_23870_g17	catalytic activity	Not available
Ccrd_v2_23903_g17	catalytic activity	Not available
Ccrd_v2_23974_g17	catalytic activity	Not available
Ccrd_v2_24025_g17	catalytic activity	Not available
Ccrd_v2_24170_g17	catalytic activity	Not available
Ccrd_v2_24818_g17	catalytic activity	Not available
Ccrd_v2_01851_g01	binding	Not available
Ccrd_v2_02207_g01	binding	Not available
Ccrd_v2_02427_g01	binding	Not available
Ccrd_v2_09169_g05	binding	Not available
Ccrd_v2_11511_g07	binding	Not available
Ccrd_v2_15318_g10	binding	Not available
Ccrd_v2_20280_g13	binding	Not available
Ccrd_v2_21970_g15	binding	Not available
novel_gene_514_5b8548b9	binding	Not available
Ccrd_v2_02494_g01	binding	Not available
Ccrd_v2_03046_g02	binding	Not available
Ccrd_v2_03078_g02	binding	Not available
Ccrd_v2_03601_g02	binding	Not available
Ccrd_v2_07082_g03	binding	Not available
Ccrd_v2_07794_g04	binding	Not available
Ccrd_v2_09342_g05	binding	Not available
Ccrd_v2_09868_g06	binding	Not available
Ccrd_v2_10751_g06	binding	Not available
Ccrd_v2_13847_g09	binding	Not available
Ccrd_v2_14443_g10	binding	Not available
Ccrd_v2_16618_g11	binding	Not available
Ccrd_v2_18557_g13	binding	Not available
Ccrd_v2_05864_g03	binding	Not available
Ccrd_v2_04883_g02	binding	Not available
Ccrd_v2_05783_g03	binding	Not available
Ccrd_v2_19458_g13	binding	Not available
Ccrd_v2_00453_g01	binding	Not available
Ccrd_v2_00977_g01	binding	Not available
Ccrd_v2_01402_g01	binding	Not available
Ccrd_v2_01678_g01	binding	Not available
Ccrd_v2_01689_g01	binding	Not available
Ccrd_v2_01964_g01	binding	Not available
Ccrd_v2_02562_g01	binding	Not available
Ccrd_v2_02739_g02	binding	Not available
Ccrd_v2_02744_g02	binding	Not available
Ccrd_v2_02897_g02	binding	Not available
Ccrd_v2_03150_g02	binding	Not available
Ccrd_v2_04316_g02	binding	Not available
Ccrd_v2_04689_g02	binding	Not available
Ccrd_v2_04690_g02	binding	Not available
Ccrd_v2_04716_g02	binding	Not available
Ccrd_v2_05201_g03	binding	Not available
Ccrd_v2_05234_g03	binding	Not available
Ccrd_v2_05541_g03	binding	Not available
Ccrd_v2_05653_g03	binding	Not available
Ccrd_v2_05702_g03	binding	Not available
Ccrd_v2_06395_g03	binding	Not available
Ccrd_v2_06448_g03	binding	Not available
Ccrd_v2_06457_g03	binding	Not available
Ccrd_v2_07602_g04	binding	Not available
Ccrd_v2_07769_g04	binding	Not available
Ccrd_v2_08142_g05	binding	Not available
Ccrd_v2_08148_g05	binding	Not available
Ccrd_v2_08156_g05	binding	Not available
Ccrd_v2_10527_g06	binding	Not available
Ccrd_v2_11484_g07	binding	Not available
Ccrd_v2_12019_g08	binding	Not available
Ccrd_v2_12155_g08	binding	Not available
Ccrd_v2_12641_g08	binding	Not available
Ccrd_v2_13347_g09	binding	Not available
Ccrd_v2_13564_g09	binding	Not available
Ccrd_v2_13612_g09	binding	Not available
Ccrd_v2_13625_g09	binding	Not available
Ccrd_v2_13723_g09	binding	Not available
Ccrd_v2_13798_g09	binding	Not available
Ccrd_v2_14610_g10	binding	Not available
Ccrd_v2_14710_g10	binding	Not available
Ccrd_v2_14816_g10	binding	Not available
Ccrd_v2_14914_g10	binding	Not available
Ccrd_v2_15153_g10	binding	Not available
Ccrd_v2_15193_g10	binding	Not available
Ccrd_v2_15585_g11	binding	Not available
Ccrd_v2_16104_g11	binding	Not available
Ccrd_v2_16748_g11	binding	Not available
Ccrd_v2_16749_g11	binding	Not available
Ccrd_v2_16849_g11	binding	Not available
Ccrd_v2_17098_g12	binding	Not available
Ccrd_v2_18182_g12	binding	Not available
Ccrd_v2_18386_g12	binding	Not available
Ccrd_v2_19072_g13	binding	Not available
Ccrd_v2_19302_g13	binding	Not available
Ccrd_v2_19533_g13	binding	Not available
Ccrd_v2_20316_g13	binding	Not available
Ccrd_v2_20505_g14	binding	Not available
Ccrd_v2_21590_g15	binding	Not available
Ccrd_v2_21776_g15	binding	Not available
Ccrd_v2_22541_g16	binding	Not available
Ccrd_v2_23652_g17	binding	Not available
Ccrd_v2_23686_g17	binding	Not available
Ccrd_v2_23838_g17	binding	Not available
Ccrd_v2_11930_g08	binding	Not available
Ccrd_v2_15360_g10	binding	Not available
Ccrd_v2_00970_g01	binding	Not available
Ccrd_v2_07876_g04	binding	Not available
Ccrd_v2_19797_g13	binding	Not available
Ccrd_v2_04598_g02	binding	Not available
Ccrd_v2_07700_g04	binding	Not available
Ccrd_v2_12573_g08	binding	Not available
Ccrd_v2_15950_g11	binding	Not available
Ccrd_v2_18149_g12	binding	Not available
Ccrd_v2_01414_g01	binding	Not available
Ccrd_v2_01837_g01	binding	Not available
Ccrd_v2_03303_g02	binding	Not available
Ccrd_v2_04626_g02	binding	Not available
Ccrd_v2_05088_g02	binding	Not available
Ccrd_v2_05124_g02	binding	Not available
Ccrd_v2_07162_g04	binding	Not available
Ccrd_v2_07310_g04	binding	Not available
Ccrd_v2_08348_g05	binding	Not available
Ccrd_v2_10163_g06	binding	Not available
Ccrd_v2_11728_g07	binding	Not available
Ccrd_v2_11773_g08	binding	Not available
Ccrd_v2_12616_g08	binding	Not available
Ccrd_v2_15640_g11	binding	Not available
Ccrd_v2_15701_g11	binding	Not available
Ccrd_v2_15702_g11	binding	Not available
Ccrd_v2_15947_g11	binding	Not available
Ccrd_v2_16694_g11	binding	Not available
Ccrd_v2_22965_g16	binding	Not available
Ccrd_v2_23284_g16	binding	Not available
Ccrd_v2_24337_g17	binding	Not available
Ccrd_v2_16972_g11	binding	Not available
Ccrd_v2_10038_g06	binding	Not available
Ccrd_v2_03752_g02	binding	Not available
Ccrd_v2_03816_g02	binding	Not available
Ccrd_v2_09456_g05	binding	Not available
Ccrd_v2_10390_g06	binding	Not available
Ccrd_v2_10493_g06	binding	Not available
Ccrd_v2_11265_g07	binding	Not available
Ccrd_v2_06716_g03	binding	Not available
Ccrd_v2_13620_g09	binding	Not available
Ccrd_v2_03902_g02	binding	Not available
Ccrd_v2_13260_g09	binding	Not available
Ccrd_v2_15459_g10	binding	Not available
Ccrd_v2_18720_g13	binding	Not available
Ccrd_v2_21039_g15	binding	Not available
Ccrd_v2_03724_g02	binding	Not available
Ccrd_v2_08406_g05	binding	Not available
Ccrd_v2_05830_g03	binding	Not available
Ccrd_v2_08304_g05	binding	Not available
Ccrd_v2_09624_g05	binding	Not available
Ccrd_v2_13818_g09	binding	Not available
Ccrd_v2_18630_g13	binding	Not available
Ccrd_v2_20819_g14	binding	Not available
Ccrd_v2_18665_g13	binding	Not available
Ccrd_v2_00654_g01	binding	Not available
Ccrd_v2_00924_g01	binding	Not available
Ccrd_v2_01732_g01	binding	Not available
Ccrd_v2_01866_g01	binding	Not available
Ccrd_v2_02876_g02	binding	Not available
Ccrd_v2_05034_g02	binding	Not available
Ccrd_v2_06455_g03	binding	Not available
Ccrd_v2_07836_g04	binding	Not available
Ccrd_v2_08003_g04	binding	Not available
Ccrd_v2_09968_g06	binding	Not available
Ccrd_v2_10385_g06	binding	Not available
Ccrd_v2_10701_g06	binding	Not available
Ccrd_v2_12904_g08	binding	Not available
Ccrd_v2_15457_g10	binding	Not available
Ccrd_v2_17368_g12	binding	Not available
Ccrd_v2_18603_g13	binding	Not available
Ccrd_v2_19056_g13	binding	Not available
Ccrd_v2_21778_g15	binding	Not available
Ccrd_v2_22210_g15	binding	Not available
Ccrd_v2_22917_g16	binding	Not available
Ccrd_v2_23307_g16	binding	Not available
Ccrd_v2_15657_g11	binding	Not available
Ccrd_v2_00292_g01	binding	Not available
Ccrd_v2_01754_g01	binding	Not available
Ccrd_v2_03011_g02	binding	Not available
Ccrd_v2_06755_g03	binding	Not available
Ccrd_v2_10262_g06	binding	Not available
Ccrd_v2_13462_g09	binding	Not available
Ccrd_v2_20085_g13	binding	Not available
Ccrd_v2_21714_g15	binding	Not available
Ccrd_v2_06629_g03	binding	Not available
Ccrd_v2_11074_g07	binding	Not available
Ccrd_v2_23954_g17	binding	Not available
Ccrd_v2_06586_g03	binding	Not available
Ccrd_v2_10610_g06	binding	Not available
Ccrd_v2_23127_g16	binding	Not available
Ccrd_v2_01146_g01	binding	Not available
Ccrd_v2_12740_g08	binding	Not available
Ccrd_v2_22783_g16	binding	Not available
Ccrd_v2_23242_g16	binding	Not available
Ccrd_v2_07147_g04	binding	Not available
Ccrd_v2_12933_g08	binding	Not available
Ccrd_v2_16495_g11	binding	Not available
Ccrd_v2_16700_g11	binding	Not available
Ccrd_v2_03145_g02	binding	Not available
Ccrd_v2_10464_g06	binding	Not available
Ccrd_v2_04329_g02	binding	Not available
Ccrd_v2_05484_g03	binding	Not available
Ccrd_v2_19688_g13	binding	Not available
Ccrd_v2_04640_g02	binding	Not available
Ccrd_v2_08624_g05	binding	Not available
Ccrd_v2_05248_g03	binding	Not available
Ccrd_v2_08760_g05	binding	Not available
Ccrd_v2_06573_g03	binding	Not available
Ccrd_v2_07124_g03	binding	Not available
Ccrd_v2_23550_g17	binding	Not available
Ccrd_v2_05821_g03	binding	Not available
Ccrd_v2_19441_g13	binding	Not available
Ccrd_v2_05262_g03	binding	Not available
Ccrd_v2_08014_g04	binding	Not available
Ccrd_v2_15720_g11	binding	Not available
Ccrd_v2_21161_g15	binding	Not available
novel_gene_82_5b8548b9	binding	Not available
Ccrd_v2_10409_g06	binding	Not available
Ccrd_v2_12372_g08	binding	Not available
Ccrd_v2_16359_g11	binding	Not available
Ccrd_v2_20789_g14	binding	Not available
Ccrd_v2_08712_g05	unknown annotation	Not available
Ccrd_v2_20442_g14	unknown annotation	Not available
Ccrd_v2_15810_g11	unknown annotation	Not available
Ccrd_v2_08422_g05	unknown annotation	Not available
Ccrd_v2_14825_g10	unknown annotation	Not available
Ccrd_v2_04107_g02	unknown annotation	Not available
Ccrd_v2_02342_g01	unknown annotation	Not available
Ccrd_v2_01813_g01	unknown annotation	Not available
Ccrd_v2_03057_g02	unknown annotation	Not available
Ccrd_v2_10559_g06	unknown annotation	Not available
Ccrd_v2_11380_g07	unknown annotation	Not available
Ccrd_v2_06718_g03	unknown annotation	Not available
split_gene_Ccrd_v2_10987_g07-g333	unknown annotation	Not available
Ccrd_v2_21815_g15	unknown annotation	Not available
Ccrd_v2_16831_g11	unknown annotation	Not available
split_gene_Ccrd_v2_03017_g02-g109	unknown annotation	Not available
Ccrd_v2_15888_g11	unknown annotation	Not available
Ccrd_v2_07354_g04	unknown annotation	Not available
Ccrd_v2_02874_g02	unknown annotation	Not available
Ccrd_v2_22341_g15_Ccrd_v2_22342_g15_Ccrd_v2_22343_g15	unknown annotation	Not available
Ccrd_v2_09604_g05	unknown annotation	Not available
Ccrd_v2_02901_g02	unknown annotation	Not available
Ccrd_v2_06421_g03	unknown annotation	Not available
Ccrd_v2_02873_g02	unknown annotation	Not available
Ccrd_v2_19495_g13	unknown annotation	Not available
Ccrd_v2_07018_g03	unknown annotation	Not available
Ccrd_v2_08114_g04	unknown annotation	Not available
Ccrd_v2_18816_g13	unknown annotation	Not available
Ccrd_v2_15902_g11	unknown annotation	Not available
Ccrd_v2_12480_g08	unknown annotation	Not available
novel_gene_374_5b8548b9	unknown annotation	Not available
Ccrd_v2_15522_g10	unknown annotation	Not available
Ccrd_v2_16078_g11	unknown annotation	Not available
Ccrd_v2_03398_g02	unknown annotation	Not available
Ccrd_v2_08558_g05	unknown annotation	Not available
Ccrd_v2_09280_g05	unknown annotation	Not available
Ccrd_v2_24838_g17	unknown annotation	Not available
Ccrd_v2_21779_g15	unknown annotation	Not available
Ccrd_v2_13388_g09	unknown annotation	Not available
Ccrd_v2_08282_g05	unknown annotation	Not available
Ccrd_v2_07569_g04	unknown annotation	Not available
Ccrd_v2_10652_g06	unknown annotation	Not available
Ccrd_v2_23567_g17	unknown annotation	Not available
Ccrd_v2_00073_g01	unknown annotation	Not available
split_gene_Ccrd_v2_12615_g08-g360	unknown annotation	Not available
Ccrd_v2_00679_g01	unknown annotation	Not available
Ccrd_v2_21768_g15	unknown annotation	Not available
Ccrd_v2_01210_g01	unknown annotation	Not available
Ccrd_v2_05698_g03	unknown annotation	Not available
novel_gene_15_5b8548b9	unknown annotation	Not available
Ccrd_v2_09366_g05	unknown annotation	Not available
Ccrd_v2_21958_g15	unknown annotation	Not available
Ccrd_v2_00357_g01	unknown annotation	Not available
Ccrd_v2_23506_g17	unknown annotation	Not available
Ccrd_v2_12025_g08	unknown annotation	Not available
Ccrd_v2_04754_g02	unknown annotation	Not available
Ccrd_v2_12342_g08	unknown annotation	Not available
Ccrd_v2_06695_g03	unknown annotation	Not available
split_gene_Ccrd_v2_08170_g05-g286	unknown annotation	Not available
Ccrd_v2_18878_g13	unknown annotation	Not available
Ccrd_v2_05655_g03	unknown annotation	Not available
Ccrd_v2_17554_g12	unknown annotation	Not available
Ccrd_v2_18207_g12	unknown annotation	Not available
Ccrd_v2_08281_g05	unknown annotation	Not available
Ccrd_v2_14894_g10	unknown annotation	Not available
Ccrd_v2_06538_g03	unknown annotation	Not available
Ccrd_v2_04922_g02	unknown annotation	Not available
Ccrd_v2_19172_g13	unknown annotation	Not available
Ccrd_v2_15023_g10	unknown annotation	Not available
Ccrd_v2_14962_g10	unknown annotation	Not available
Ccrd_v2_08211_g05	unknown annotation	Not available
Ccrd_v2_13946_g09	unknown annotation	Not available
Ccrd_v2_17020_g12	unknown annotation	Not available
Ccrd_v2_18306_g12	unknown annotation	Not available
Ccrd_v2_07964_g04	unknown annotation	Not available
Ccrd_v2_05674_g03	unknown annotation	Not available
Ccrd_v2_10287_g06	unknown annotation	Not available
Ccrd_v2_23031_g16	unknown annotation	Not available
Ccrd_v2_08154_g05	unknown annotation	Not available
Ccrd_v2_15665_g11	unknown annotation	Not available
Ccrd_v2_24018_g17	unknown annotation	Not available
Ccrd_v2_10482_g06	unknown annotation	Not available
split_gene_Ccrd_v2_22072_g15-g646	unknown annotation	Not available
Ccrd_v2_16646_g11	unknown annotation	Not available
Ccrd_v2_16128_g11	unknown annotation	Not available
Ccrd_v2_04698_g02	unknown annotation	Not available
Ccrd_v2_19396_g13	unknown annotation	Not available
novel_gene_488_5b8548b9	unknown annotation	Not available
Ccrd_v2_21524_g15	unknown annotation	Not available
Ccrd_v2_16267_g11	unknown annotation	Not available
Ccrd_v2_09284_g05	unknown annotation	Not available
novel_gene_239_5b8548b9	unknown annotation	Not available
Ccrd_v2_08519_g05	unknown annotation	Not available
Ccrd_v2_09811_g05	unknown annotation	Not available
Ccrd_v2_05714_g03	unknown annotation	Not available
Ccrd_v2_01440_g01	unknown annotation	Not available
Ccrd_v2_02981_g02	unknown annotation	Not available
Ccrd_v2_06622_g03	unknown annotation	Not available
novel_gene_199_5b8548b9	unknown annotation	Not available
Ccrd_v2_10278_g06	unknown annotation	Not available
Ccrd_v2_05076_g02	unknown annotation	Not available
Ccrd_v2_13796_g09	unknown annotation	Not available
Ccrd_v2_15976_g11	unknown annotation	Not available
Ccrd_v2_10693_g06	unknown annotation	Not available
Ccrd_v2_01496_g01	unknown annotation	Not available
Ccrd_v2_02826_g02	unknown annotation	Not available
Ccrd_v2_09704_g05	unknown annotation	Not available
Ccrd_v2_16370_g11	unknown annotation	Not available
split_gene_Ccrd_v2_00505_g01-g133	unknown annotation	Not available
Ccrd_v2_08279_g05	unknown annotation	Not available
Ccrd_v2_15760_g11	unknown annotation	Not available
Ccrd_v2_19738_g13	unknown annotation	Not available
Ccrd_v2_13722_g09	unknown annotation	Not available
Ccrd_v2_09279_g05	unknown annotation	Not available
Ccrd_v2_00800_g01	unknown annotation	Not available
Ccrd_v2_13725_g09	unknown annotation	Not available
Ccrd_v2_24022_g17	unknown annotation	Not available
Ccrd_v2_17488_g12	unknown annotation	Not available
Ccrd_v2_22937_g16	unknown annotation	Not available
Ccrd_v2_04771_g02	unknown annotation	Not available
Ccrd_v2_04264_g02_Ccrd_v2_04265_g02	unknown annotation	Not available
Ccrd_v2_22330_g15	unknown annotation	Not available
Ccrd_v2_23543_g17_Ccrd_v2_23545_g17	unknown annotation	Not available
Ccrd_v2_01085_g01	unknown annotation	Not available
Ccrd_v2_12858_g08	unknown annotation	Not available
Ccrd_v2_01190_g01	unknown annotation	Not available
Ccrd_v2_23229_g16	unknown annotation	Not available
Ccrd_v2_10651_g06	unknown annotation	Not available
Ccrd_v2_03098_g02	unknown annotation	Not available
Ccrd_v2_07993_g04	unknown annotation	Not available
Ccrd_v2_00778_g01	unknown annotation	Not available
Ccrd_v2_07128_g03	unknown annotation	Not available
Ccrd_v2_13082_g09	unknown annotation	Not available
Ccrd_v2_07054_g03	unknown annotation	Not available
Ccrd_v2_08176_g05	unknown annotation	Not available
Ccrd_v2_14037_g10	unknown annotation	Not available
Ccrd_v2_20547_g14	unknown annotation	Not available
Ccrd_v2_24648_g17	unknown annotation	Not available
Ccrd_v2_02442_g01	unknown annotation	Not available
Ccrd_v2_15889_g11	unknown annotation	Not available
Ccrd_v2_17291_g12	unknown annotation	Not available
novel_gene_638_5b8548b9	unknown annotation	Not available
Ccrd_v2_22049_g15	unknown annotation	Not available
Ccrd_v2_10576_g06	unknown annotation	Not available
Ccrd_v2_06311_g03	unknown annotation	Not available
split_gene_Ccrd_v2_00567_g01-g134	unknown annotation	Not available
Ccrd_v2_08216_g05	unknown annotation	Not available
Ccrd_v2_07795_g04	unknown annotation	Not available
Ccrd_v2_15635_g11	unknown annotation	Not available
Ccrd_v2_05996_g03	unknown annotation	Not available
Ccrd_v2_15171_g10	unknown annotation	Not available
Ccrd_v2_01657_g01	unknown annotation	Not available
Ccrd_v2_05478_g03	unknown annotation	Not available
Ccrd_v2_17156_g12	unknown annotation	Not available
Ccrd_v2_24712_g17	unknown annotation	Not available
Ccrd_v2_00432_g01	unknown annotation	Not available
Ccrd_v2_15362_g10	unknown annotation	Not available
Ccrd_v2_02748_g02	unknown annotation	Not available
Ccrd_v2_21178_g15	unknown annotation	Not available
